# Supplementary material for: Push and pull factors influencing preference for traditional healing by jaundiced patients in Bangladesh
Source: PLoS One. 2024 Nov 1;19(11):e0312962. doi: 10.1371/journal.pone.0312962 (PMC11530012; doi:10.1371/journal.pone.0312962)
Supplement: S1 Dataset — (CSV) [file pone.0312962.s001.csv]

Gender	Residence	Age	Agegroup	Two_AgeGroup	Education	Two_EducationGroup	Monthly_income	Religion	Holistic	CM_High_Cost	Accessibility	Effectiveness_TM	Less_SideEffect_TM	HarmfulEffect_CM	Culture	Testimonials	Affordibility	Religious_belief	Info_Lack	Traditional_Used	Treatment_TM_CM	Traditional_1st	Cost1	Traditional_2nd	Cost2	Traditional_3rd	Cost3
Male	Urban	18	18-30	18-50	Secondary	Secondary and above	10000 to 20000	Hindu	Yes	Yes	Yes	Yes	Yes	Yes	No	No	No	No	Yes	No	Conventional	None		None		None
Female	Rural	18	18-30	18-50	No Education	No Education and Primary	10000 to 20000	Muslim	Yes	Yes	Yes	Yes	Yes	Yes	No	Yes	No	Yes	No	No	Conventional	None		None		None
Female	Urban	18	18-30	18-50	No Education	No Education and Primary	<10000	Hindu	Yes	Yes	Yes	Yes	No	Yes	No	Yes	No	No	Yes	No	Conventional	None		None		None
Female	Rural	20	18-30	18-50	No Education	No Education and Primary	10000 to 20000	Hindu	No	No	No	Yes	No	No	No	No	No	No	No	No	Conventional	None		None		None
Female	Urban	20	18-30	18-50	Primary	No Education and Primary	<10000	Muslim	Yes	Yes	No	Yes	Yes	Yes	Yes	Yes	No	Yes	Yes	No	Conventional	None		None		None
Female	Urban	20	18-30	18-50	Secondary	Secondary and above	20000 to 40000	Muslim	No	No	No	Yes	No	No	No	No	Yes	No	No	No	Conventional	None		None		None
Female	Urban	20	18-30	18-50	Higher Secondary	Secondary and above	20000 to 40000	Muslim	No	No	No	Yes	No	No	No	No	No	Yes	No	No	Conventional	None		None		None
Female	Urban	20	18-30	18-50	University/College	Secondary and above	20000 to 40000	Muslim	Yes	Yes	Yes	Yes	No	Yes	No	Yes	No	Yes	Yes	No	Conventional	None		None		None
Male	Rural	21	18-30	18-50	Higher Secondary	Secondary and above	10000 to 20000	Muslim	No	No	No	Yes	Yes	No	No	Yes	Yes	No	No	No	Conventional	None		None		None
Female	Urban	21	18-30	18-50	Primary	No Education and Primary	10000 to 20000	Muslim	No	Yes	No	No	No	No	No	No	No	Yes	No	No	Conventional	None		None		None
Male	Rural	22	18-30	18-50	Higher Secondary	Secondary and above	10000 to 20000	Muslim	No	No	No	Yes	Yes	No	No	Yes	Yes	No	No	No	Conventional	None		None		None
Male	Rural	22	18-30	18-50	University/College	Secondary and above	20000 to 40000	Muslim	Yes	Yes	Yes	Yes	Yes	Yes	No	Yes	No	Yes	No	No	Conventional	None		None		None
Male	Urban	22	18-30	18-50	No Education	No Education and Primary	20000 to 40000	Muslim	Yes	Yes	Yes	Yes	Yes	Yes	Yes	Yes	No	Yes	Yes	No	Conventional	None		None		None
Female	Urban	22	18-30	18-50	Higher Secondary	Secondary and above	20000 to 40000	Muslim	No	No	No	Yes	No	No	No	No	No	Yes	No	No	Conventional	None		None		None
Male	Urban	23	18-30	18-50	Higher Secondary	Secondary and above	20000 to 40000	Hindu	Yes	Yes	Yes	Yes	No	Yes	Yes	Yes	No	No	Yes	No	Conventional	None		None		None
Female	Urban	23	18-30	18-50	Primary	No Education and Primary	10000 to 20000	Hindu	Yes	Yes	Yes	Yes	Yes	Yes	Yes	Yes	No	No	Yes	No	Conventional	None		None		None
Female	Urban	23	18-30	18-50	No Education	No Education and Primary	20000 to 40000	Hindu	No	No	No	No	No	No	No	No	No	No	No	No	Conventional	None		None		None
Male	Rural	24	18-30	18-50	Primary	No Education and Primary	10000 to 20000	Muslim	Yes	Yes	Yes	Yes	Yes	Yes	No	Yes	No	Yes	Yes	No	Conventional	None		None		None
Female	Urban	24	18-30	18-50	Secondary	Secondary and above	10000 to 20000	Muslim	Yes	Yes	Yes	Yes	Yes	Yes	Yes	No	No	Yes	Yes	No	Conventional	None		None		None
Male	Rural	25	18-30	18-50	Higher Secondary	Secondary and above	<10000	Muslim	Yes	Yes	Yes	Yes	Yes	Yes	No	Yes	No	Yes	Yes	No	Conventional	None		None		None
Male	Urban	25	18-30	18-50	Higher Secondary	Secondary and above	10000 to 20000	Muslim	No	No	No	No	No	No	No	No	No	Yes	No	No	Conventional	None		None		None
Male	Urban	25	18-30	18-50	Higher Secondary	Secondary and above	10000 to 20000	Muslim	No	No	No	No	No	No	No	No	No	No	No	No	Conventional	None		None		None
Male	Urban	25	18-30	18-50	University/College	Secondary and above	10000 to 20000	Muslim	No	No	No	No	No	No	No	No	Yes	Yes	No	No	Conventional	None		None		None
Female	Rural	25	18-30	18-50	Primary	No Education and Primary	10000 to 20000	Muslim	Yes	Yes	Yes	Yes	Yes	Yes	No	Yes	No	Yes	Yes	No	Conventional	None		None		None
Female	Rural	25	18-30	18-50	No Education	No Education and Primary	<10000	Hindu	Yes	Yes	Yes	Yes	Yes	Yes	No	Yes	No	No	Yes	No	Conventional	None		None		None
Female	Rural	25	18-30	18-50	University/College	Secondary and above	20000 to 40000	Hindu	Yes	Yes	Yes	Yes	Yes	Yes	No	Yes	No	No	Yes	No	Conventional	None		None		None
Female	Urban	25	18-30	18-50	Secondary	Secondary and above	<10000	Muslim	Yes	Yes	No	Yes	No	Yes	Yes	Yes	No	Yes	Yes	No	Conventional	None		None		None
Female	Urban	25	18-30	18-50	No Education	No Education and Primary	10000 to 20000	Muslim	Yes	Yes	Yes	Yes	Yes	Yes	Yes	Yes	No	Yes	Yes	No	Conventional	None		None		None
Female	Urban	25	18-30	18-50	Primary	No Education and Primary	20000 to 40000	Muslim	Yes	Yes	Yes	Yes	Yes	Yes	Yes	Yes	No	Yes	Yes	No	Conventional	None		None		None
Female	Urban	25	18-30	18-50	Secondary	Secondary and above	20000 to 40000	Muslim	No	No	No	Yes	No	No	No	No	No	No	No	No	Conventional	None		None		None
Female	Urban	25	18-30	18-50	Secondary	Secondary and above	20000 to 40000	Muslim	No	No	No	No	No	No	No	Yes	Yes	No	No	No	Conventional	None		None		None
Male	Rural	26	18-30	18-50	Higher Secondary	Secondary and above	10000 to 20000	Muslim	No	No	No	Yes	Yes	No	No	Yes	Yes	No	No	No	Conventional	None		None		None
Female	Rural	26	18-30	18-50	No Education	No Education and Primary	<10000	Hindu	Yes	Yes	Yes	Yes	Yes	Yes	Yes	Yes	No	No	Yes	No	Conventional	None		None		None
Female	Urban	26	18-30	18-50	University/College	Secondary and above	20000 to 40000	Muslim	No	No	No	No	No	No	No	No	Yes	Yes	No	No	Conventional	None		None		None
Female	Urban	26	18-30	18-50	University/College	Secondary and above	>40000	Muslim	Yes	Yes	No	Yes	No	Yes	Yes	Yes	No	Yes	Yes	No	Conventional	None		None		None
Female	Urban	26	18-30	18-50	No Education	No Education and Primary	20000 to 40000	Hindu	Yes	No	No	No	No	No	No	No	No	No	No	No	Conventional	None		None		None
Female	Rural	27	18-30	18-50	Secondary	Secondary and above	20000 to 40000	Hindu	Yes	No	Yes	Yes	Yes	Yes	No	Yes	No	No	Yes	No	Conventional	None		None		None
Female	Urban	27	18-30	18-50	Higher Secondary	Secondary and above	20000 to 40000	Muslim	No	No	No	Yes	No	No	No	No	No	Yes	No	No	Conventional	None		None		None
Female	Urban	27	18-30	18-50	University/College	Secondary and above	>40000	Muslim	No	No	No	No	No	No	No	No	No	Yes	No	No	Conventional	None		None		None
Male	Rural	28	18-30	18-50	University/College	Secondary and above	>40000	Muslim	Yes	Yes	Yes	Yes	Yes	Yes	No	Yes	No	Yes	Yes	No	Conventional	None		None		None
Female	Rural	28	18-30	18-50	Secondary	Secondary and above	<10000	Muslim	Yes	Yes	Yes	Yes	Yes	Yes	No	Yes	No	Yes	Yes	No	Conventional	None		None		None
Female	Rural	28	18-30	18-50	No Education	No Education and Primary	10000 to 20000	Hindu	No	No	No	Yes	No	No	No	No	No	No	No	No	Conventional	None		None		None
Female	Urban	28	18-30	18-50	Primary	No Education and Primary	10000 to 20000	Muslim	No	Yes	No	No	No	No	No	No	No	Yes	No	No	Conventional	None		None		None
Male	Urban	29	18-30	18-50	University/College	Secondary and above	>40000	Muslim	No	No	No	No	No	No	No	No	Yes	Yes	No	No	Conventional	None		None		None
Female	Urban	29	18-30	18-50	Higher Secondary	Secondary and above	<10000	Muslim	Yes	Yes	No	Yes	No	Yes	Yes	Yes	No	Yes	Yes	No	Conventional	None		None		None
Male	Urban	30	30-50	18-50	No Education	No Education and Primary	10000 to 20000	Muslim	No	No	No	Yes	No	No	No	No	No	No	No	No	Conventional	None		None		None
Male	Urban	30	30-50	18-50	No Education	No Education and Primary	10000 to 20000	Muslim	No	No	No	Yes	No	No	No	No	No	No	No	No	Conventional	None		None		None
Female	Rural	30	30-50	18-50	No Education	No Education and Primary	<10000	Muslim	Yes	Yes	No	No	No	No	No	No	No	No	No	No	Conventional	None		None		None
Female	Rural	30	30-50	18-50	No Education	No Education and Primary	<10000	Muslim	Yes	Yes	No	No	No	No	No	No	No	No	No	No	Conventional	None		None		None
Female	Rural	30	30-50	18-50	No Education	No Education and Primary	<10000	Muslim	No	Yes	No	No	No	No	No	No	No	Yes	No	No	Conventional	None		None		None
Female	Rural	30	30-50	18-50	No Education	No Education and Primary	>40000	Muslim	No	No	No	No	No	No	No	No	No	No	No	No	Conventional	None		None		None
Female	Urban	30	30-50	18-50	No Education	No Education and Primary	10000 to 20000	Muslim	Yes	No	No	No	No	No	No	No	No	No	No	No	Conventional	None		None		None
Female	Urban	30	30-50	18-50	No Education	No Education and Primary	10000 to 20000	Muslim	Yes	No	No	No	No	No	No	No	No	No	No	No	Conventional	None		None		None
Female	Urban	30	30-50	18-50	No Education	No Education and Primary	10000 to 20000	Muslim	Yes	No	No	No	No	No	No	No	No	No	No	No	Conventional	None		None		None
Male	Rural	31	30-50	18-50	University/College	Secondary and above	>40000	Muslim	Yes	No	Yes	Yes	Yes	Yes	Yes	Yes	Yes	Yes	Yes	No	Conventional	None		None		None
Female	Urban	31	30-50	18-50	No Education	No Education and Primary	10000 to 20000	Muslim	Yes	No	No	No	No	No	No	No	No	No	No	No	Conventional	None		None		None
Female	Urban	31	30-50	18-50	Primary	No Education and Primary	10000 to 20000	Muslim	No	Yes	No	No	No	No	No	No	No	Yes	No	No	Conventional	None		None		None
Male	Urban	32	30-50	18-50	Higher Secondary	Secondary and above	<10000	Muslim	No	No	No	No	No	No	No	No	No	No	No	No	Conventional	None		None		None
Female	Rural	32	30-50	18-50	Secondary	Secondary and above	10000 to 20000	Muslim	No	No	No	No	Yes	No	No	No	No	No	No	No	Conventional	None		None		None
Female	Rural	32	30-50	18-50	Secondary	Secondary and above	10000 to 20000	Muslim	No	No	No	Yes	No	No	No	No	No	No	No	No	Conventional	None		None		None
Female	Urban	32	30-50	18-50	Primary	No Education and Primary	10000 to 20000	Muslim	No	No	No	No	No	No	No	No	No	Yes	No	No	Conventional	None		None		None
Male	Rural	35	30-50	18-50	No Education	No Education and Primary	20000 to 40000	Muslim	No	No	No	Yes	Yes	No	No	No	Yes	No	No	No	Conventional	None		None		None
Male	Rural	35	30-50	18-50	No Education	No Education and Primary	20000 to 40000	Muslim	No	No	No	Yes	Yes	No	No	No	Yes	No	No	No	Conventional	None		None		None
Male	Urban	35	30-50	18-50	Higher Secondary	Secondary and above	<10000	Muslim	No	No	No	No	No	No	No	No	No	No	No	No	Conventional	None		None		None
Female	Urban	35	30-50	18-50	University/College	Secondary and above	10000 to 20000	Muslim	No	No	No	No	No	No	No	Yes	No	Yes	No	No	Conventional	None		None		None
Female	Urban	35	30-50	18-50	No Education	No Education and Primary	20000 to 40000	Muslim	No	No	No	No	No	No	No	Yes	Yes	Yes	No	No	Conventional	None		None		None
Female	Urban	35	30-50	18-50	University/College	Secondary and above	20000 to 40000	Muslim	No	No	No	Yes	No	No	No	No	No	Yes	No	No	Conventional	None		None		None
Female	Rural	37	30-50	18-50	Primary	No Education and Primary	20000 to 40000	Muslim	No	No	No	Yes	No	No	No	Yes	Yes	No	No	No	Conventional	None		None		None
Female	Rural	37	30-50	18-50	Primary	No Education and Primary	20000 to 40000	Muslim	No	No	No	Yes	Yes	No	No	No	Yes	No	No	No	Conventional	None		None		None
Female	Urban	37	30-50	18-50	Primary	No Education and Primary	20000 to 40000	Muslim	No	No	No	No	No	No	No	No	Yes	Yes	No	No	Conventional	None		None		None
Female	Rural	38	30-50	18-50	Secondary	Secondary and above	10000 to 20000	Muslim	No	No	No	No	Yes	No	No	Yes	Yes	No	No	No	Conventional	None		None		None
Male	Rural	40	30-50	18-50	Higher Secondary	Secondary and above	10000 to 20000	Muslim	No	No	No	No	Yes	No	No	No	Yes	No	No	No	Conventional	None		None		None
Male	Rural	40	30-50	18-50	Higher Secondary	Secondary and above	10000 to 20000	Muslim	No	No	No	No	Yes	No	No	No	Yes	No	No	No	Conventional	None		None		None
Male	Urban	40	30-50	18-50	University/College	Secondary and above	>40000	Muslim	No	No	No	No	No	No	No	No	Yes	Yes	No	No	Conventional	None		None		None
Male	Urban	40	30-50	18-50	University/College	Secondary and above	>40000	Muslim	No	No	No	No	No	No	No	No	Yes	Yes	No	No	Conventional	None		None		None
Female	Rural	40	30-50	18-50	No Education	No Education and Primary	10000 to 20000	Muslim	No	No	No	No	No	No	No	Yes	No	No	No	No	Conventional	None		None		None
Female	Rural	40	30-50	18-50	No Education	No Education and Primary	10000 to 20000	Muslim	Yes	No	No	Yes	No	No	No	Yes	No	No	No	No	Conventional	None		None		None
Male	Rural	41	30-50	18-50	University/College	Secondary and above	20000 to 40000	Muslim	No	No	No	No	No	No	No	Yes	No	No	No	No	Conventional	None		None		None
Male	Rural	41	30-50	18-50	University/College	Secondary and above	20000 to 40000	Muslim	No	No	No	No	No	No	No	Yes	No	No	No	No	Conventional	None		None		None
Male	Rural	43	30-50	18-50	No Education	No Education and Primary	10000 to 20000	Muslim	Yes	Yes	Yes	Yes	Yes	Yes	No	Yes	No	Yes	Yes	No	Conventional	None		None		None
Male	Rural	43	30-50	18-50	No Education	No Education and Primary	10000 to 20000	Hindu	Yes	Yes	Yes	Yes	Yes	Yes	No	Yes	No	No	Yes	No	Conventional	None		None		None
Male	Rural	43	30-50	18-50	No Education	No Education and Primary	20000 to 40000	Hindu	Yes	Yes	Yes	Yes	Yes	Yes	No	Yes	No	No	Yes	No	Conventional	None		None		None
Female	Rural	43	30-50	18-50	No Education	No Education and Primary	20000 to 40000	Muslim	Yes	Yes	Yes	Yes	Yes	Yes	No	Yes	No	Yes	No	No	Conventional	None		None		None
Male	Rural	44	30-50	18-50	Primary	No Education and Primary	<10000	Muslim	Yes	No	Yes	Yes	Yes	Yes	Yes	Yes	No	Yes	No	No	Conventional	None		None		None
Male	Urban	44	30-50	18-50	No Education	No Education and Primary	20000 to 40000	Muslim	Yes	Yes	Yes	Yes	Yes	Yes	Yes	Yes	No	Yes	Yes	No	Conventional	None		None		None
Male	Rural	45	30-50	18-50	Primary	No Education and Primary	10000 to 20000	Muslim	Yes	Yes	Yes	Yes	Yes	Yes	Yes	Yes	No	Yes	Yes	No	Conventional	None		None		None
Male	Rural	45	30-50	18-50	Secondary	Secondary and above	20000 to 40000	Muslim	Yes	No	Yes	Yes	Yes	Yes	No	No	No	Yes	No	No	Conventional	None		None		None
Female	Rural	45	30-50	18-50	Primary	No Education and Primary	<10000	Muslim	Yes	Yes	Yes	Yes	Yes	Yes	Yes	Yes	No	Yes	Yes	No	Conventional	None		None		None
Female	Rural	45	30-50	18-50	Secondary	Secondary and above	<10000	Muslim	Yes	Yes	Yes	Yes	Yes	Yes	Yes	No	No	Yes	Yes	No	Conventional	None		None		None
Female	Rural	45	30-50	18-50	No Education	No Education and Primary	10000 to 20000	Muslim	No	No	No	Yes	No	No	No	No	No	No	No	No	Conventional	None		None		None
Female	Urban	45	30-50	18-50	No Education	No Education and Primary	<10000	Muslim	Yes	Yes	No	Yes	Yes	Yes	Yes	Yes	Yes	Yes	Yes	No	Conventional	None		None		None
Female	Urban	45	30-50	18-50	Secondary	Secondary and above	20000 to 40000	Muslim	Yes	No	Yes	Yes	No	Yes	Yes	No	No	Yes	Yes	No	Conventional	None		None		None
Female	Urban	45	30-50	18-50	Secondary	Secondary and above	20000 to 40000	Muslim	Yes	No	Yes	Yes	No	Yes	Yes	Yes	No	Yes	Yes	No	Conventional	None		None		None
Female	Rural	46	30-50	18-50	University/College	Secondary and above	10000 to 20000	Muslim	Yes	Yes	Yes	Yes	Yes	Yes	No	Yes	No	Yes	No	No	Conventional	None		None		None
Female	Urban	46	30-50	18-50	Secondary	Secondary and above	10000 to 20000	Muslim	Yes	Yes	Yes	Yes	Yes	Yes	Yes	Yes	No	Yes	Yes	No	Conventional	None		None		None
Female	Urban	46	30-50	18-50	Higher Secondary	Secondary and above	10000 to 20000	Muslim	Yes	Yes	Yes	Yes	Yes	Yes	Yes	Yes	No	Yes	Yes	No	Conventional	None		None		None
Male	Urban	49	30-50	18-50	University/College	Secondary and above	>40000	Muslim	Yes	No	Yes	Yes	Yes	Yes	No	Yes	No	Yes	Yes	No	Conventional	None		None		None
Female	Rural	49	30-50	18-50	Secondary	Secondary and above	20000 to 40000	Muslim	No	No	No	No	No	No	No	Yes	Yes	No	No	No	Conventional	None		None		None
Female	Rural	49	30-50	18-50	Secondary	Secondary and above	20000 to 40000	Muslim	No	No	No	Yes	No	No	No	Yes	Yes	No	No	No	Conventional	None		None		None
Male	Rural	50	50 ad above	50 ad above	Secondary	Secondary and above	10000 to 20000	Muslim	Yes	Yes	Yes	Yes	Yes	Yes	Yes	Yes	No	Yes	No	No	Conventional	None		None		None
Male	Rural	50	50 ad above	50 ad above	No Education	No Education and Primary	10000 to 20000	Hindu	Yes	Yes	Yes	Yes	Yes	Yes	No	Yes	No	Yes	Yes	No	Conventional	None		None		None
Male	Urban	50	50 ad above	50 ad above	Higher Secondary	Secondary and above	10000 to 20000	Muslim	Yes	Yes	Yes	Yes	Yes	Yes	Yes	Yes	No	Yes	Yes	No	Conventional	None		None		None
Male	Urban	50	50 ad above	50 ad above	University/College	Secondary and above	>40000	Muslim	Yes	Yes	No	Yes	No	Yes	Yes	Yes	No	Yes	Yes	No	Conventional	None		None		None
Female	Rural	50	50 ad above	50 ad above	Primary	No Education and Primary	<10000	Muslim	No	No	No	Yes	No	No	No	Yes	No	No	No	No	Conventional	None		None		None
Female	Urban	50	50 ad above	50 ad above	Primary	No Education and Primary	20000 to 40000	Muslim	Yes	Yes	Yes	Yes	Yes	Yes	Yes	Yes	No	Yes	Yes	No	Conventional	None		None		None
Male	Rural	51	50 ad above	50 ad above	Primary	Secondary and above	<10000	Muslim	Yes	Yes	Yes	Yes	Yes	Yes	No	Yes	No	Yes	Yes	No	Conventional	None		None		None
Male	Urban	51	50 ad above	50 ad above	University/College	Secondary and above	>40000	Muslim	Yes	Yes	Yes	Yes	No	Yes	Yes	Yes	No	Yes	Yes	No	Conventional	None		None		None
Female	Urban	51	50 ad above	50 ad above	No Education	No Education and Primary	>40000	Muslim	Yes	Yes	Yes	Yes	No	Yes	No	Yes	No	Yes	Yes	No	Conventional	None		None		None
Male	Urban	52	50 ad above	50 ad above	Primary	No Education and Primary	<10000	Muslim	No	Yes	No	No	No	No	No	No	No	No	No	No	Conventional	None		None		None
Male	Urban	52	50 ad above	50 ad above	Primary	No Education and Primary	<10000	Muslim	No	Yes	No	No	No	No	No	No	No	No	No	No	Conventional	None		None		None
Male	Urban	52	50 ad above	50 ad above	Primary	No Education and Primary	<10000	Muslim	No	Yes	No	No	No	No	No	No	No	No	No	No	Conventional	None		None		None
Male	Urban	52	50 ad above	50 ad above	Secondary	Secondary and above	20000 to 40000	Muslim	No	No	No	Yes	No	No	No	No	No	Yes	No	No	Conventional	None		None		None
Male	Urban	52	50 ad above	50 ad above	Secondary	Secondary and above	20000 to 40000	Muslim	No	No	No	Yes	No	No	No	No	No	Yes	No	No	Conventional	None		None		None
Male	Urban	52	50 ad above	50 ad above	Higher Secondary	Secondary and above	20000 to 40000	Muslim	No	No	No	Yes	No	No	No	No	No	Yes	No	No	Conventional	None		None		None
Male	Rural	53	50 ad above	50 ad above	Primary	No Education and Primary	20000 to 40000	Muslim	No	No	No	Yes	No	No	No	Yes	Yes	No	No	No	Conventional	None		None		None
Female	Urban	54	50 ad above	50 ad above	No Education	No Education and Primary	20000 to 40000	Muslim	Yes	Yes	Yes	Yes	Yes	Yes	Yes	Yes	No	Yes	Yes	No	Conventional	None		None		None
Male	Urban	55	50 ad above	50 ad above	No Education	No Education and Primary	10000 to 20000	Muslim	No	No	No	No	No	No	No	No	No	Yes	No	No	Conventional	None		None		None
Male	Urban	55	50 ad above	50 ad above	Primary	No Education and Primary	10000 to 20000	Muslim	No	No	No	No	No	No	No	No	No	No	No	No	Conventional	None		None		None
Male	Urban	55	50 ad above	50 ad above	No Education	No Education and Primary	20000 to 40000	Muslim	No	No	No	No	No	No	No	Yes	Yes	Yes	No	No	Conventional	None		None		None
Male	Urban	55	50 ad above	50 ad above	Primary	No Education and Primary	20000 to 40000	Muslim	No	No	No	No	No	No	No	No	Yes	Yes	No	No	Conventional	None		None		None
Female	Urban	55	50 ad above	50 ad above	Primary	No Education and Primary	<10000	Muslim	Yes	Yes	No	Yes	Yes	Yes	Yes	Yes	No	Yes	Yes	No	Conventional	None		None		None
Female	Urban	55	50 ad above	50 ad above	No Education	No Education and Primary	10000 to 20000	Muslim	Yes	Yes	Yes	Yes	No	Yes	Yes	Yes	No	Yes	Yes	No	Conventional	None		None		None
Female	Urban	55	50 ad above	50 ad above	No Education	No Education and Primary	20000 to 40000	Muslim	Yes	Yes	Yes	Yes	Yes	Yes	Yes	Yes	No	Yes	Yes	No	Conventional	None		None		None
Female	Urban	55	50 ad above	50 ad above	No Education	No Education and Primary	>40000	Muslim	Yes	Yes	Yes	Yes	No	Yes	No	Yes	No	Yes	Yes	No	Conventional	None		None		None
Male	Rural	56	50 ad above	50 ad above	Primary	No Education and Primary	20000 to 40000	Muslim	No	No	No	Yes	No	No	No	Yes	Yes	No	No	No	Conventional	None		None		None
Male	Rural	56	50 ad above	50 ad above	No Education	No Education and Primary	<10000	Hindu	No	Yes	No	Yes	No	No	No	Yes	No	No	No	No	Conventional	None		None		None
Male	Rural	56	50 ad above	50 ad above	No Education	No Education and Primary	<10000	Hindu	No	Yes	No	Yes	No	No	No	Yes	No	No	No	No	Conventional	None		None		None
Male	Urban	56	50 ad above	50 ad above	Primary	No Education and Primary	10000 to 20000	Muslim	No	No	No	No	No	No	No	No	No	No	No	No	Conventional	None		None		None
Male	Urban	56	50 ad above	50 ad above	Primary	No Education and Primary	10000 to 20000	Muslim	No	No	No	No	No	No	No	No	No	No	No	No	Conventional	None		None		None
Male	Rural	60	50 ad above	50 ad above	University/College	Secondary and above	>40000	Muslim	Yes	No	Yes	Yes	Yes	Yes	No	Yes	No	Yes	No	No	Conventional	None		None		None
Male	Urban	60	50 ad above	50 ad above	No Education	No Education and Primary	<10000	Muslim	Yes	Yes	No	Yes	Yes	Yes	Yes	Yes	No	Yes	Yes	No	Conventional	None		None		None
Female	Rural	60	50 ad above	50 ad above	Primary	No Education and Primary	20000 to 40000	Muslim	Yes	Yes	Yes	Yes	Yes	Yes	No	Yes	No	Yes	No	No	Conventional	None		None		None
Female	Rural	60	50 ad above	50 ad above	Primary	No Education and Primary	20000 to 40000	Muslim	Yes	Yes	Yes	Yes	Yes	Yes	No	Yes	No	Yes	No	No	Conventional	None		None		None
Female	Rural	60	50 ad above	50 ad above	Secondary	Secondary and above	20000 to 40000	Muslim	No	No	No	Yes	No	No	No	Yes	Yes	No	No	No	Conventional	None		None		None
Female	Urban	60	50 ad above	50 ad above	No Education	No Education and Primary	<10000	Muslim	Yes	Yes	No	Yes	Yes	Yes	Yes	Yes	No	Yes	Yes	No	Conventional	None		None		None
Female	Urban	60	50 ad above	50 ad above	No Education	No Education and Primary	<10000	Muslim	Yes	Yes	No	Yes	Yes	Yes	Yes	Yes	No	Yes	Yes	No	Conventional	None		None		None
Male	Rural	62	50 ad above	50 ad above	Primary	No Education and Primary	10000 to 20000	Muslim	No	No	No	Yes	No	No	No	No	No	No	No	No	Conventional	None		None		None
Male	Urban	62	50 ad above	50 ad above	Secondary	Secondary and above	10000 to 20000	Muslim	Yes	Yes	Yes	Yes	Yes	Yes	Yes	Yes	No	Yes	Yes	No	Conventional	None		None		None
Male	Urban	62	50 ad above	50 ad above	Primary	No Education and Primary	20000 to 40000	Muslim	No	No	No	No	No	No	No	No	Yes	No	No	No	Conventional	None		None		None
Male	Urban	62	50 ad above	50 ad above	Higher Secondary	Secondary and above	20000 to 40000	Muslim	No	No	No	Yes	No	No	No	No	No	Yes	No	No	Conventional	None		None		None
Female	Rural	65	50 ad above	50 ad above	Primary	No Education and Primary	20000 to 40000	Muslim	Yes	Yes	Yes	Yes	Yes	Yes	No	Yes	No	Yes	No	No	Conventional	None		None		None
Female	Urban	65	50 ad above	50 ad above	Primary	No Education and Primary	<10000	Muslim	Yes	Yes	No	Yes	Yes	Yes	Yes	Yes	No	Yes	Yes	No	Conventional	None		None		None
Female	Urban	65	50 ad above	50 ad above	No Education	No Education and Primary	10000 to 20000	Muslim	Yes	Yes	Yes	Yes	No	Yes	Yes	Yes	No	Yes	Yes	No	Conventional	None		None		None
Female	Urban	65	50 ad above	50 ad above	Primary	No Education and Primary	20000 to 40000	Muslim	Yes	Yes	Yes	Yes	Yes	Yes	Yes	Yes	No	Yes	Yes	No	Conventional	None		None		None
Male	Rural	67	50 ad above	50 ad above	No Education	No Education and Primary	<10000	Hindu	No	Yes	No	Yes	No	No	No	No	No	No	No	No	Conventional	None		None		None
Female	Rural	67	50 ad above	50 ad above	No Education	No Education and Primary	20000 to 40000	Muslim	No	No	No	Yes	Yes	No	No	Yes	Yes	No	No	No	Conventional	None		None		None
Female	Urban	67	50 ad above	50 ad above	No Education	No Education and Primary	10000 to 20000	Muslim	Yes	Yes	No	Yes	No	Yes	Yes	Yes	No	Yes	Yes	No	Conventional	None		None		None
Male	Rural	69	50 ad above	50 ad above	Primary	No Education and Primary	10000 to 20000	Muslim	No	No	No	Yes	No	No	No	No	No	No	No	No	Conventional	None		None		None
Male	Urban	69	50 ad above	50 ad above	No Education	No Education and Primary	20000 to 40000	Muslim	No	No	No	No	No	No	No	Yes	Yes	Yes	No	No	Conventional	None		None		None
Male	Urban	70	50 ad above	50 ad above	No Education	No Education and Primary	10000 to 20000	Muslim	No	No	No	No	No	No	No	No	No	Yes	No	No	Conventional	None		None		None
Male	Urban	70	50 ad above	50 ad above	No Education	No Education and Primary	20000 to 40000	Muslim	No	No	No	No	No	No	No	Yes	Yes	Yes	No	No	Conventional	None		None		None
Male	Rural	22	18-30	18-50	Secondary	Secondary and above	>40000	Muslim	Yes	No	Yes	Yes	No	Yes	Yes	Yes	Yes	No	Yes	Yes	Traditional	Use of garland	0	Use of talisman or amulets	80	None
Male	Rural	50	50 ad above	50 ad above	No Education	No Education and Primary	10000 to 20000	Muslim	Yes	Yes	Yes	Yes	Yes	No	No	No	No	Yes	Yes	Yes	Traditional	Use of garland	0	Chanted banana	60	None
Male	Rural	50	50 ad above	50 ad above	No Education	No Education and Primary	10000 to 20000	Muslim	Yes	Yes	Yes	Yes	Yes	No	Yes	No	No	Yes	Yes	Yes	Traditional	Use of garland	0	Chanted banana	40	None
Female	Rural	51	50 ad above	50 ad above	Secondary	Secondary and above	10000 to 20000	Muslim	Yes	Yes	Yes	Yes	Yes	No	No	Yes	No	Yes	Yes	Yes	Traditional	Use of garland	0	Cauterization (use of heated metal on the forehead)		None
Female	Urban	52	50 ad above	50 ad above	Secondary	Secondary and above	10000 to 20000	Muslim	Yes	Yes	Yes	Yes	No	Yes	No	Yes	Yes	Yes	Yes	Yes	Traditional	Use of garland	0	Liver khilano	300	None
Male	Urban	52	50 ad above	50 ad above	Secondary	Secondary and above	10000 to 20000	Hindu	Yes	Yes	Yes	Yes	No	Yes	No	Yes	Yes	No	Yes	Yes	Traditional	Use of garland	0	None		None
Male	Rural	55	50 ad above	50 ad above	Primary	No Education and Primary	20000 to 40000	Muslim	No	No	Yes	Yes	Yes	No	No	No	Yes	No	Yes	Yes	Traditional	Use of garland	0	Use of talisman or amulets	150	None
Female	Rural	55	50 ad above	50 ad above	Higher Secondary	Secondary and above	10000 to 20000	Muslim	Yes	Yes	Yes	Yes	Yes	No	No	Yes	No	Yes	Yes	Yes	Traditional	Use of garland	0	Use of talisman or amulets	90	None
Female	Rural	55	50 ad above	50 ad above	Secondary	Secondary and above	10000 to 20000	Muslim	Yes	Yes	Yes	Yes	Yes	No	No	Yes	No	No	Yes	Yes	Traditional	Use of garland	0	Use of talisman or amulets	80	None
Male	Rural	57	50 ad above	50 ad above	Primary	No Education and Primary	20000 to 40000	Muslim	No	No	Yes	Yes	Yes	No	No	No	Yes	No	Yes	Yes	Traditional	Use of garland	0	Use of talisman or amulets	100	None
Male	Rural	59	50 ad above	50 ad above	No Education	No Education and Primary	10000 to 20000	Hindu	Yes	Yes	Yes	Yes	Yes	Yes	No	Yes	No	No	Yes	Yes	Traditional	Use of garland	0	Chewing herbs, roots, bark or leaves	100	Cauterization (use of heated metal on the forehead)	100
Male	Rural	59	50 ad above	50 ad above	No Education	No Education and Primary	10000 to 20000	Hindu	Yes	Yes	Yes	Yes	Yes	Yes	No	Yes	No	No	Yes	Yes	Traditional	Use of garland	0	Use of talisman or amulets	70	None
Male	Urban	60	50 ad above	50 ad above	Primary	No Education and Primary	<10000	Muslim	No	No	No	No	No	No	No	Yes	No	No	No	Yes	Traditional	Use of garland	0	Chanted banana	30	None
Female	Urban	66	50 ad above	50 ad above	No Education	No Education and Primary	10000 to 20000	Muslim	Yes	Yes	Yes	Yes	No	Yes	Yes	Yes	Yes	No	Yes	Yes	Traditional	Use of garland	0	Liver khilano	100	None
Female	Urban	68	50 ad above	50 ad above	No Education	No Education and Primary	10000 to 20000	Muslim	Yes	Yes	Yes	Yes	Yes	Yes	Yes	Yes	Yes	Yes	Yes	Yes	Traditional	Use of garland	0	Chewing herbs, roots, bark or leaves	100	None
Female	Urban	70	50 ad above	50 ad above	Primary	No Education and Primary	10000 to 20000	Muslim	Yes	Yes	No	Yes	Yes	Yes	Yes	Yes	No	No	Yes	Yes	Traditional	Use of garland	0	Chewing herbs, roots, bark or leaves	120	None
Male	Rural	50	50 ad above	50 ad above	No Education	No Education and Primary	10000 to 20000	Muslim	Yes	Yes	Yes	Yes	Yes	No	Yes	No	No	Yes	Yes	Yes	Traditional	Use of garland	20	Use of talisman or amulets	60	None
Female	Urban	52	50 ad above	50 ad above	Primary	No Education and Primary	20000 to 40000	Muslim	Yes	Yes	No	Yes	Yes	Yes	No	Yes	Yes	No	Yes	Yes	Traditional	Use of garland	20	Chewing herbs, roots, bark or leaves	150	None
Female	Rural	25	18-30	18-50	No Education	No Education and Primary	10000 to 20000	Muslim	No	Yes	Yes	Yes	Yes	Yes	No	Yes	Yes	Yes	No	Yes	Traditional	Chanted banana	30	Liver khilano	150	Cauterization (use of heated metal on the forehead)	100
Female	Rural	28	18-30	18-50	University/College	Secondary and above	>40000	Muslim	Yes	Yes	Yes	Yes	Yes	No	No	Yes	No	No	Yes	Yes	Traditional	Use of garland	30	Use of talisman or amulets	150	None
Female	Urban	29	18-30	18-50	No Education	No Education and Primary	>40000	Muslim	Yes	Yes	No	Yes	Yes	Yes	No	Yes	No	No	Yes	Yes	Traditional	Scalp and hands cleansing rituals	30	None		None
Female	Urban	37	30-50	18-50	Secondary	Secondary and above	>40000	Muslim	Yes	No	Yes	Yes	No	No	No	Yes	Yes	No	Yes	Yes	Traditional	Use of garland	30	Chewing herbs, roots, bark or leaves	50	None
Male	Rural	45	30-50	18-50	Higher Secondary	Secondary and above	<10000	Muslim	No	No	Yes	Yes	No	No	No	Yes	No	No	No	Yes	Traditional	Chanted banana	30	Liver khilano	100	None
Female	Urban	52	50 ad above	50 ad above	Higher Secondary	Secondary and above	10000 to 20000	Muslim	Yes	Yes	Yes	Yes	Yes	Yes	No	Yes	Yes	Yes	Yes	Yes	Traditional	Use of garland	30	None		None
Female	Rural	54	50 ad above	50 ad above	Secondary	Secondary and above	10000 to 20000	Muslim	Yes	Yes	Yes	Yes	Yes	No	No	Yes	No	No	Yes	Yes	Traditional	Use of garland	30	Use of talisman or amulets	60	None
Female	Urban	56	50 ad above	50 ad above	Primary	No Education and Primary	>40000	Muslim	No	No	No	Yes	No	No	No	Yes	No	No	No	Yes	Traditional	Scalp and hands cleansing rituals	30	None		None
Male	Rural	57	50 ad above	50 ad above	No Education	No Education and Primary	<10000	Hindu	No	No	Yes	Yes	No	No	No	Yes	Yes	No	No	Yes	Traditional	Scalp and hands cleansing rituals	30	Liver khilano	300	None
Male	Rural	59	50 ad above	50 ad above	No Education	No Education and Primary	10000 to 20000	Hindu	Yes	Yes	Yes	Yes	Yes	Yes	No	Yes	No	No	Yes	Yes	Traditional	Use of garland	30	Use of talisman or amulets	100	Cauterization (use of heated metal on the forehead)	150
Male	Rural	59	50 ad above	50 ad above	Primary	No Education and Primary	10000 to 20000	Muslim	No	No	Yes	No	No	No	No	Yes	No	No	No	Yes	Traditional	Use of garland	30	Use of talisman or amulets	40	Cauterization (use of heated metal on the forehead)	120
Male	Urban	60	50 ad above	50 ad above	Primary	No Education and Primary	<10000	Muslim	No	No	No	No	No	No	No	Yes	No	No	Yes	Yes	Traditional	Use of garland	30	Chanted banana	50	None
Male	Urban	68	50 ad above	50 ad above	Primary	No Education and Primary	>40000	Muslim	Yes	Yes	No	Yes	No	No	No	Yes	No	No	Yes	Yes	Traditional	Use of talisman or amulets	30	Liver khilano	150	None
Male	Rural	25	18-30	18-50	Higher Secondary	Secondary and above	10000 to 20000	Muslim	No	No	Yes	Yes	Yes	No	Yes	Yes	No	No	Yes	Yes	Traditional	Chanted banana	40	None		None
Male	Urban	26	18-30	18-50	Secondary	Secondary and above	20000 to 40000	Muslim	No	No	No	Yes	No	No	No	Yes	No	No	Yes	Yes	Traditional	Use of talisman or amulets	40	Chanted coconut water	300	None
Female	Urban	27	18-30	18-50	No Education	No Education and Primary	<10000	Muslim	Yes	Yes	Yes	Yes	Yes	Yes	Yes	Yes	Yes	Yes	Yes	Yes	Traditional	Use of garland	40	Chanted banana	30	None
Male	Rural	31	30-50	18-50	No Education	No Education and Primary	>40000	Muslim	No	No	Yes	Yes	Yes	No	No	No	No	No	Yes	Yes	Traditional	Use of talisman or amulets	40	None		None
Male	Urban	42	30-50	18-50	Primary	No Education and Primary	<10000	Muslim	Yes	Yes	Yes	Yes	Yes	Yes	No	Yes	No	No	Yes	Yes	Traditional	Scalp and hands cleansing rituals	40	None		None
Female	Urban	52	50 ad above	50 ad above	Primary	No Education and Primary	20000 to 40000	Muslim	Yes	Yes	No	Yes	Yes	Yes	Yes	Yes	Yes	No	Yes	Yes	Traditional	Scalp and hands cleansing rituals	40	Liver khilano	100	Liver katano or Keura	100
Female	Urban	52	50 ad above	50 ad above	Secondary	Secondary and above	20000 to 40000	Muslim	Yes	Yes	No	Yes	Yes	Yes	Yes	Yes	Yes	No	Yes	Yes	Traditional	Scalp and hands cleansing rituals	40	None		None
Male	Urban	53	50 ad above	50 ad above	No Education	No Education and Primary	20000 to 40000	Muslim	Yes	Yes	Yes	Yes	No	Yes	No	Yes	Yes	Yes	Yes	Yes	Traditional	Scalp and hands cleansing rituals	40	Liver khilano	150	None
Female	Rural	55	50 ad above	50 ad above	Secondary	Secondary and above	10000 to 20000	Muslim	Yes	Yes	Yes	Yes	Yes	No	No	Yes	No	No	Yes	Yes	Traditional	Use of garland	40	Use of talisman or amulets	60	None
Male	Rural	59	50 ad above	50 ad above	Primary	No Education and Primary	10000 to 20000	Muslim	No	No	Yes	Yes	No	No	No	Yes	No	No	No	Yes	Traditional	Use of garland	40	Use of talisman or amulets	90	None
Male	Rural	65	50 ad above	50 ad above	Primary	No Education and Primary	10000 to 20000	Muslim	No	No	Yes	Yes	No	No	No	Yes	No	No	No	Yes	Traditional	Scalp and hands cleansing rituals	40	None		None
Male	Rural	26	18-30	18-50	Higher Secondary	Secondary and above	20000 to 40000	Muslim	No	No	Yes	Yes	No	No	No	No	No	No	Yes	Yes	Traditional	Use of talisman or amulets	50	Chewing herbs, roots, bark or leaves	100	None
Female	Rural	27	18-30	18-50	University/College	Secondary and above	>40000	Muslim	Yes	No	Yes	Yes	Yes	Yes	Yes	Yes	Yes	Yes	Yes	Yes	Traditional	Use of garland	50	Use of talisman or amulets	40	None
Male	Urban	29	18-30	18-50	No Education	No Education and Primary	>40000	Muslim	Yes	No	No	Yes	Yes	No	No	Yes	No	No	Yes	Yes	Traditional	Use of garland	50	Chewing herbs, roots, bark or leaves	50	Cauterization (use of heated metal on the forehead)	90
Female	Urban	29	18-30	18-50	No Education	No Education and Primary	20000 to 40000	Muslim	Yes	Yes	Yes	Yes	No	Yes	No	Yes	Yes	Yes	Yes	Yes	Traditional	Use of talisman or amulets	50	Chanted coconut water	300	None
Female	Rural	37	30-50	18-50	No Education	No Education and Primary	>40000	Muslim	Yes	Yes	Yes	Yes	No	No	Yes	Yes	Yes	No	Yes	Yes	Traditional	Use of talisman or amulets	50	Chewing herbs, roots, bark or leaves	120	None
Female	Urban	40	30-50	18-50	Secondary	Secondary and above	>40000	Muslim	Yes	No	Yes	Yes	No	No	No	Yes	No	No	Yes	Yes	Traditional	Use of talisman or amulets	50	Chewing herbs, roots, bark or leaves	200	None
Male	Urban	43	30-50	18-50	No Education	No Education and Primary	20000 to 40000	Muslim	Yes	Yes	Yes	Yes	Yes	Yes	No	Yes	Yes	No	Yes	Yes	Traditional	Chanted banana	50	Liver khilano	300	None
Male	Urban	44	30-50	18-50	Primary	No Education and Primary	<10000	Muslim	Yes	Yes	Yes	Yes	Yes	Yes	No	Yes	No	No	Yes	Yes	Traditional	Chewing herbs, roots, bark or leaves	50	Chanted banana	50	None
Female	Urban	48	30-50	18-50	No Education	No Education and Primary	>40000	Muslim	Yes	Yes	No	Yes	Yes	Yes	No	No	No	No	Yes	Yes	Traditional	Use of talisman or amulets	50	Chewing herbs, roots, bark or leaves	50	None
Male	Urban	50	50 ad above	50 ad above	Primary	No Education and Primary	<10000	Muslim	No	No	No	No	No	No	No	No	No	No	Yes	Yes	Traditional	Use of garland	50	Chewing herbs, roots, bark or leaves	150	None
Male	Rural	51	50 ad above	50 ad above	No Education	No Education and Primary	10000 to 20000	Muslim	Yes	Yes	Yes	Yes	Yes	No	Yes	Yes	Yes	Yes	Yes	Yes	Traditional	Use of garland	50	Use of talisman or amulets	80	None
Male	Rural	52	50 ad above	50 ad above	Primary	No Education and Primary	>40000	Muslim	No	No	Yes	Yes	No	No	Yes	Yes	Yes	No	Yes	Yes	Traditional	Scalp and hands cleansing rituals	50	Liver khilano	100	None
Male	Urban	52	50 ad above	50 ad above	No Education	No Education and Primary	<10000	Hindu	Yes	Yes	Yes	Yes	Yes	Yes	Yes	Yes	Yes	No	Yes	Yes	Traditional	Use of garland	50	None		None
Female	Rural	55	50 ad above	50 ad above	No Education	No Education and Primary	>40000	Muslim	Yes	Yes	Yes	Yes	No	No	Yes	Yes	Yes	No	Yes	Yes	Traditional	Use of talisman or amulets	50	Chanted banana	50	None
Male	Rural	55	50 ad above	50 ad above	Higher Secondary	Secondary and above	10000 to 20000	Hindu	Yes	Yes	Yes	Yes	Yes	No	Yes	Yes	No	No	Yes	Yes	Traditional	Chewing herbs, roots, bark or leaves	50	Use of talisman or amulets	50	None
Male	Rural	56	50 ad above	50 ad above	Primary	No Education and Primary	20000 to 40000	Muslim	No	No	Yes	Yes	Yes	No	No	No	Yes	No	Yes	Yes	Traditional	Chewing herbs, roots, bark or leaves	50	Use of talisman or amulets	50	None
Female	Rural	57	50 ad above	50 ad above	Primary	No Education and Primary	<10000	Muslim	No	Yes	Yes	Yes	Yes	Yes	Yes	Yes	No	No	No	Yes	Traditional	Use of garland	50	Use of talisman or amulets	50	None
Male	Urban	57	50 ad above	50 ad above	Secondary	Secondary and above	<10000	Muslim	No	No	No	No	No	No	No	Yes	No	No	Yes	Yes	Traditional	Use of garland	50	None		None
Female	Rural	59	50 ad above	50 ad above	Primary	No Education and Primary	10000 to 20000	Muslim	No	Yes	Yes	Yes	Yes	Yes	No	Yes	No	Yes	Yes	Yes	Traditional	Use of garland	50	Use of talisman or amulets	50	Cauterization (use of heated metal on the forehead)	150
Female	Urban	64	50 ad above	50 ad above	Primary	No Education and Primary	>40000	Muslim	No	No	No	Yes	No	No	No	Yes	No	No	No	Yes	Traditional	Chanted banana	50	Liver khilano	150	None
Female	Urban	67	50 ad above	50 ad above	No Education	No Education and Primary	10000 to 20000	Muslim	Yes	Yes	Yes	Yes	No	Yes	Yes	Yes	Yes	No	Yes	Yes	Traditional	Use of garland	50	None		None
Male	Urban	69	50 ad above	50 ad above	Primary	No Education and Primary	10000 to 20000	Muslim	No	No	No	No	No	No	No	Yes	No	No	Yes	Yes	Traditional	Use of garland	50	Chewing herbs, roots, bark or leaves	120	None
Female	Rural	29	18-30	18-50	University/College	Secondary and above	>40000	Muslim	Yes	Yes	Yes	Yes	No	No	Yes	Yes	No	No	No	Yes	Traditional	Use of garland	60	Use of talisman or amulets	100	None
Male	Urban	35	30-50	18-50	Secondary	Secondary and above	10000 to 20000	Muslim	No	No	No	No	No	No	No	Yes	No	No	Yes	Yes	Traditional	Scalp and hands cleansing rituals	60	Chewing herbs, roots, bark or leaves	200	None
Female	Rural	40	30-50	18-50	University/College	Secondary and above	>40000	Muslim	Yes	Yes	Yes	Yes	No	No	Yes	Yes	No	No	No	Yes	Traditional	Use of garland	60	Use of talisman or amulets	60	None
Female	Rural	41	30-50	18-50	No Education	No Education and Primary	20000 to 40000	Muslim	Yes	Yes	Yes	Yes	No	No	No	Yes	Yes	No	Yes	Yes	Traditional	Scalp and hands cleansing rituals	60	Chonga method (ear candling)	100	None
Male	Urban	46	30-50	18-50	Primary	No Education and Primary	<10000	Muslim	Yes	Yes	Yes	Yes	Yes	Yes	No	Yes	No	No	Yes	Yes	Traditional	Chewing herbs, roots, bark or leaves	60	None		None
Male	Rural	49	30-50	18-50	Primary	No Education and Primary	20000 to 40000	Muslim	Yes	Yes	Yes	Yes	Yes	No	Yes	Yes	No	No	Yes	Yes	Traditional	Scalp and hands cleansing rituals	60	Liver khilano	100	None
Male	Rural	50	50 ad above	50 ad above	No Education	No Education and Primary	>40000	Muslim	No	No	Yes	No	Yes	No	No	No	Yes	No	Yes	Yes	Traditional	Scalp and hands cleansing rituals	60	Liver khilano	200	None
Male	Rural	50	50 ad above	50 ad above	University/College	Secondary and above	>40000	Hindu	Yes	Yes	Yes	Yes	Yes	No	No	Yes	No	No	Yes	Yes	Traditional	Scalp and hands cleansing rituals	60	Chewing herbs, roots, bark or leaves	120	None
Male	Rural	50	50 ad above	50 ad above	No Education	No Education and Primary	<10000	Muslim	Yes	Yes	Yes	Yes	Yes	Yes	Yes	No	No	No	No	Yes	Traditional	Chanted lemons over the earthen oven	60	Scalp and hands cleansing rituals	40	None
Male	Rural	52	50 ad above	50 ad above	No Education	No Education and Primary	10000 to 20000	Muslim	Yes	Yes	Yes	Yes	No	No	Yes	Yes	Yes	Yes	Yes	Yes	Traditional	Scalp and hands cleansing rituals	60	Chewing herbs, roots, bark or leaves	100	None
Male	Rural	55	50 ad above	50 ad above	Secondary	Secondary and above	<10000	Hindu	Yes	Yes	Yes	Yes	Yes	No	Yes	Yes	No	No	Yes	Yes	Traditional	Chanted banana	60	None		None
Female	Rural	19	18-30	18-50	No Education	No Education and Primary	10000 to 20000	Muslim	Yes	Yes	Yes	Yes	No	No	No	Yes	Yes	No	Yes	Yes	Traditional	Chanted lemons over the earthen oven	70	Scalp and hands cleansing rituals	40	None
Female	Rural	49	30-50	18-50	Higher Secondary	Secondary and above	20000 to 40000	Muslim	Yes	Yes	Yes	Yes	No	No	Yes	Yes	No	Yes	Yes	Yes	Traditional	Scalp and hands cleansing rituals	80	Chewing herbs, roots, bark or leaves	150	Liver katano or Keura	150
Female	Rural	56	50 ad above	50 ad above	Primary	No Education and Primary	10000 to 20000	Muslim	No	Yes	Yes	Yes	No	No	Yes	Yes	No	Yes	Yes	Yes	Traditional	Scalp and hands cleansing rituals	80	Chewing herbs, roots, bark or leaves	150	None
Male	Urban	62	50 ad above	50 ad above	University/College	Secondary and above	20000 to 40000	Muslim	Yes	Yes	Yes	Yes	No	Yes	No	Yes	Yes	Yes	Yes	Yes	Traditional	Scalp and hands cleansing rituals	80	None		None
Male	Urban	20	18-30	18-50	Higher Secondary	Secondary and above	<10000	Muslim	No	No	No	No	No	No	No	Yes	No	No	Yes	Yes	Traditional	Scalp and hands cleansing rituals	90	Chanted coconut water	120	None
Male	Urban	22	18-30	18-50	Primary	No Education and Primary	<10000	Muslim	Yes	Yes	Yes	Yes	No	Yes	No	Yes	No	No	Yes	Yes	Traditional	Scalp and hands cleansing rituals	90	Chanted coconut water	300	None
Female	Rural	25	18-30	18-50	No Education	No Education and Primary	<10000	Muslim	Yes	Yes	Yes	Yes	No	No	No	Yes	Yes	Yes	Yes	Yes	Traditional	Liver katano or Keura	90	Scalp and hands cleansing rituals	60	None
Female	Rural	32	30-50	18-50	Primary	No Education and Primary	10000 to 20000	Muslim	No	Yes	Yes	Yes	No	No	Yes	Yes	No	No	Yes	Yes	Traditional	Scalp and hands cleansing rituals	90	None		None
Male	Rural	35	30-50	18-50	Higher Secondary	Secondary and above	10000 to 20000	Muslim	No	No	Yes	Yes	Yes	No	Yes	Yes	Yes	No	No	Yes	Traditional	Scalp and hands cleansing rituals	90	Chewing herbs, roots, bark or leaves	200	None
Male	Urban	35	30-50	18-50	No Education	No Education and Primary	10000 to 20000	Muslim	Yes	Yes	No	Yes	Yes	Yes	No	Yes	Yes	Yes	Yes	Yes	Traditional	Scalp and hands cleansing rituals	90	Chewing herbs, roots, bark or leaves	150	None
Male	Rural	35	30-50	18-50	Primary	No Education and Primary	10000 to 20000	Muslim	No	Yes	Yes	Yes	Yes	Yes	No	Yes	No	No	Yes	Yes	Traditional	Scalp and hands cleansing rituals	90	Chewing herbs, roots, bark or leaves	50	None
Male	Urban	37	30-50	18-50	No Education	No Education and Primary	10000 to 20000	Muslim	Yes	Yes	No	Yes	Yes	Yes	No	Yes	Yes	Yes	Yes	Yes	Traditional	Scalp and hands cleansing rituals	90	Chewing herbs, roots, bark or leaves	50	None
Female	Rural	43	30-50	18-50	No Education	No Education and Primary	20000 to 40000	Muslim	Yes	Yes	Yes	Yes	No	No	No	Yes	Yes	No	Yes	Yes	Traditional	Scalp and hands cleansing rituals	90	Chewing herbs, roots, bark or leaves	50	None
Male	Rural	50	50 ad above	50 ad above	Primary	No Education and Primary	10000 to 20000	Muslim	No	No	Yes	Yes	Yes	No	No	Yes	No	No	No	Yes	Traditional	Scalp and hands cleansing rituals	90	Chewing herbs, roots, bark or leaves	150	Chonga method (ear candling)	100
Male	Urban	50	50 ad above	50 ad above	No Education	No Education and Primary	10000 to 20000	Muslim	No	No	No	No	No	No	No	Yes	No	No	Yes	Yes	Traditional	Scalp and hands cleansing rituals	90	Chewing herbs, roots, bark or leaves	200	Cauterization (use of heated metal on the forehead)	100
Male	Rural	50	50 ad above	50 ad above	Secondary	Secondary and above	20000 to 40000	Muslim	No	No	Yes	Yes	Yes	No	No	No	No	No	Yes	Yes	Traditional	Scalp and hands cleansing rituals	90	Chanted coconut water	420	None
Male	Rural	50	50 ad above	50 ad above	Primary	No Education and Primary	10000 to 20000	Muslim	No	No	Yes	Yes	Yes	No	No	Yes	No	No	No	Yes	Traditional	Scalp and hands cleansing rituals	90	Chewing herbs, roots, bark or leaves	100	None
Female	Urban	56	50 ad above	50 ad above	No Education	No Education and Primary	10000 to 20000	Muslim	Yes	Yes	Yes	Yes	Yes	Yes	Yes	Yes	Yes	Yes	Yes	Yes	Traditional	Chewing herbs, roots, bark or leaves	90	Scalp and hands cleansing rituals	30	None
Male	Urban	63	50 ad above	50 ad above	Primary	No Education and Primary	10000 to 20000	Muslim	No	No	No	No	No	No	No	Yes	No	No	Yes	Yes	Traditional	Scalp and hands cleansing rituals	90	Chewing herbs, roots, bark or leaves	350	None
Male	Urban	65	50 ad above	50 ad above	Primary	No Education and Primary	>40000	Muslim	Yes	Yes	No	Yes	No	No	No	Yes	No	No	Yes	Yes	Traditional	Scalp and hands cleansing rituals	90	Use of talisman or amulets	80	Liver katano or Keura	90
Female	Rural	25	18-30	18-50	Secondary	Secondary and above	20000 to 40000	Muslim	Yes	Yes	Yes	Yes	Yes	No	Yes	Yes	No	Yes	Yes	Yes	Traditional	Scalp and hands cleansing rituals	99	Chewing herbs, roots, bark or leaves	100	None
Male	Rural	30	30-50	18-50	No Education	No Education and Primary	10000 to 20000	Muslim	Yes	Yes	Yes	Yes	No	No	Yes	Yes	Yes	Yes	Yes	Yes	Traditional	Scalp and hands cleansing rituals	99	None		None
Female	Rural	42	50 ad above	50 ad above	Primary	No Education and Primary	20000 to 40000	Muslim	No	Yes	Yes	Yes	No	No	Yes	Yes	No	No	Yes	Yes	Traditional	Scalp and hands cleansing rituals	99	Chewing herbs, roots, bark or leaves	50	None
Female	Rural	52	50 ad above	50 ad above	No Education	No Education and Primary	>40000	Muslim	Yes	Yes	Yes	Yes	No	No	Yes	Yes	Yes	No	Yes	Yes	Traditional	Scalp and hands cleansing rituals	99	Chewing herbs, roots, bark or leaves	200	None
Male	Urban	23	18-30	18-50	No Education	No Education and Primary	20000 to 40000	Muslim	No	No	Yes	Yes	No	No	No	Yes	No	No	No	Yes	Traditional	Use of talisman or amulets	100	Chanted coconut water	350	None
Male	Urban	26	18-30	18-50	Primary	No Education and Primary	20000 to 40000	Muslim	Yes	Yes	No	Yes	Yes	Yes	No	Yes	Yes	Yes	Yes	Yes	Traditional	Use of talisman or amulets	100	Chanted coconut water	400	None
Male	Urban	28	18-30	18-50	No Education	No Education and Primary	>40000	Muslim	Yes	Yes	No	Yes	Yes	No	No	Yes	No	No	Yes	Yes	Traditional	Use of talisman or amulets	100	Chewing herbs, roots, bark or leaves	150	None
Female	Urban	29	18-30	18-50	University/College	Secondary and above	20000 to 40000	Muslim	Yes	Yes	No	Yes	Yes	Yes	No	Yes	Yes	Yes	Yes	Yes	Traditional	Use of talisman or amulets	100	Chanted coconut water	450	None
Male	Urban	29	18-30	18-50	No Education	No Education and Primary	10000 to 20000	Muslim	Yes	Yes	No	Yes	Yes	Yes	No	Yes	Yes	Yes	Yes	Yes	Traditional	Use of talisman or amulets	100	Chanted coconut water	380	None
Male	Urban	29	18-30	18-50	Primary	No Education and Primary	<10000	Muslim	No	No	No	Yes	No	No	No	Yes	Yes	No	No	Yes	Traditional	Chewing herbs, roots, bark or leaves	100	Use of garland	0	None
Female	Rural	30	30-50	18-50	Higher Secondary	Secondary and above	>40000	Muslim	Yes	No	Yes	Yes	No	Yes	Yes	Yes	Yes	Yes	Yes	Yes	Traditional	Chewing herbs, roots, bark or leaves	100	Use of talisman or amulets	60	None
Female	Urban	30	30-50	18-50	Secondary	Secondary and above	<10000	Muslim	Yes	Yes	Yes	Yes	No	Yes	Yes	Yes	Yes	Yes	Yes	Yes	Traditional	Liver khilano	100	Scalp and hands cleansing rituals	120	None
Female	Rural	36	30-50	18-50	Primary	No Education and Primary	20000 to 40000	Muslim	No	Yes	Yes	Yes	No	No	Yes	Yes	No	No	Yes	Yes	Traditional	Chonga method (ear candling)	100	None		None
Male	Rural	37	30-50	18-50	Primary	No Education and Primary	10000 to 20000	Muslim	No	Yes	Yes	Yes	Yes	Yes	No	Yes	No	No	Yes	Yes	Traditional	Chanted lemons over the earthen oven	100	Scalp and hands cleansing rituals	60	None
Male	Rural	40	30-50	18-50	No Education	No Education and Primary	20000 to 40000	Muslim	Yes	Yes	Yes	Yes	No	No	Yes	Yes	No	No	Yes	Yes	Traditional	Scalp and hands cleansing rituals	100	None		None
Male	Urban	41	30-50	18-50	No Education	No Education and Primary	10000 to 20000	Muslim	Yes	Yes	No	Yes	Yes	Yes	No	Yes	Yes	Yes	Yes	Yes	Traditional	Chanted coconut water	100	Liver khilano	150	None
Female	Rural	42	30-50	18-50	Primary	No Education and Primary	20000 to 40000	Muslim	No	Yes	Yes	Yes	No	No	Yes	Yes	No	No	Yes	Yes	Traditional	Scalp and hands cleansing rituals	100	Chewing herbs, roots, bark or leaves	100	None
Female	Rural	42	30-50	18-50	No Education	No Education and Primary	10000 to 20000	Muslim	Yes	Yes	Yes	Yes	Yes	No	Yes	Yes	No	No	No	Yes	Traditional	Chanted lemons over the earthen oven	100	Use of garland	30	None
Male	Rural	46	30-50	18-50	Secondary	Secondary and above	10000 to 20000	Muslim	Yes	Yes	Yes	Yes	Yes	No	No	Yes	No	Yes	Yes	Yes	Traditional	Cauterization (use of heated metal on the forehead)	100	Liver khilano	100	Use of garland	0
Male	Rural	46	30-50	18-50	Primary	No Education and Primary	10000 to 20000	Muslim	No	Yes	Yes	Yes	Yes	Yes	No	Yes	No	No	Yes	Yes	Traditional	Cauterization (use of heated metal on the forehead)	100	None		None
Female	Rural	47	30-50	18-50	Primary	No Education and Primary	10000 to 20000	Muslim	No	Yes	Yes	Yes	No	No	Yes	Yes	No	No	Yes	Yes	Traditional	Pet tana (abdominal suction with a horn)	100	None		None
Female	Urban	49	30-50	18-50	Primary	No Education and Primary	20000 to 40000	Muslim	No	Yes	Yes	Yes	Yes	Yes	No	Yes	Yes	No	Yes	Yes	Traditional	Use of talisman or amulets	100	Chewing herbs, roots, bark or leaves	150	None
Female	Rural	49	30-50	18-50	Primary	No Education and Primary	10000 to 20000	Muslim	No	No	Yes	Yes	No	No	Yes	Yes	Yes	No	Yes	Yes	Traditional	Chanted lemons over the earthen oven	100	Scalp and hands cleansing rituals	40	None
Male	Rural	50	50 ad above	50 ad above	No Education	No Education and Primary	<10000	Muslim	Yes	Yes	Yes	Yes	Yes	Yes	Yes	Yes	No	No	Yes	Yes	Traditional	Liver katano or Keura	100	Scalp and hands cleansing rituals	30	Use of garland	50
Male	Rural	50	50 ad above	50 ad above	No Education	No Education and Primary	>40000	Muslim	No	No	Yes	Yes	No	No	No	Yes	No	No	Yes	Yes	Traditional	Scalp and hands cleansing rituals	100	Liver khilano	150	None
Male	Urban	50	50 ad above	50 ad above	No Education	No Education and Primary	10000 to 20000	Muslim	No	No	No	No	No	No	No	Yes	Yes	No	Yes	Yes	Traditional	Use of garland	100	None		None
Male	Urban	52	50 ad above	50 ad above	Primary	No Education and Primary	20000 to 40000	Muslim	Yes	Yes	No	Yes	Yes	Yes	No	Yes	Yes	Yes	Yes	Yes	Traditional	Chewing herbs, roots, bark or leaves	100	Liver khilano	150	None
Female	Urban	52	50 ad above	50 ad above	No Education	No Education and Primary	<10000	Muslim	Yes	Yes	Yes	Yes	Yes	Yes	Yes	Yes	Yes	Yes	Yes	Yes	Traditional	Use of garland	100	None		None
Male	Rural	54	50 ad above	50 ad above	Primary	No Education and Primary	20000 to 40000	Muslim	No	No	Yes	Yes	Yes	No	No	No	Yes	No	Yes	Yes	Traditional	Chewing herbs, roots, bark or leaves	100	Use of talisman or amulets	100	None
Female	Urban	55	50 ad above	50 ad above	No Education	No Education and Primary	10000 to 20000	Muslim	Yes	Yes	Yes	Yes	No	Yes	No	Yes	Yes	Yes	Yes	Yes	Traditional	Liver khilano	100	Use of garland	40	None
Female	Urban	57	50 ad above	50 ad above	No Education	No Education and Primary	10000 to 20000	Muslim	Yes	Yes	Yes	Yes	Yes	Yes	Yes	Yes	Yes	Yes	Yes	Yes	Traditional	Chewing herbs, roots, bark or leaves	100	Chanted banana	30	None
Female	Rural	60	50 ad above	50 ad above	Primary	No Education and Primary	10000 to 20000	Hindu	Yes	Yes	Yes	Yes	Yes	No	No	Yes	No	No	Yes	Yes	Traditional	Scalp and hands cleansing rituals	100	Liver khilano	150	None
Female	Rural	60	50 ad above	50 ad above	Primary	No Education and Primary	10000 to 20000	Muslim	No	Yes	Yes	Yes	Yes	No	No	Yes	No	Yes	Yes	Yes	Traditional	Use of garland	100	Chewing herbs, roots, bark or leaves	80	None
Male	Rural	60	50 ad above	50 ad above	No Education	No Education and Primary	20000 to 40000	Muslim	No	No	Yes	Yes	Yes	No	No	Yes	Yes	No	Yes	Yes	Traditional	Cauterization (use of heated metal on the forehead)	100	None		None
Female	Rural	64	50 ad above	50 ad above	Primary	No Education and Primary	10000 to 20000	Muslim	No	Yes	Yes	Yes	No	No	Yes	Yes	No	Yes	Yes	Yes	Traditional	Use of talisman or amulets	100	Chewing herbs, roots, bark or leaves	300	None
Female	Rural	65	50 ad above	50 ad above	Secondary	Secondary and above	10000 to 20000	Muslim	Yes	Yes	Yes	Yes	Yes	No	No	Yes	No	No	Yes	Yes	Traditional	Use of talisman or amulets	100	Chewing herbs, roots, bark or leaves	200	None
Male	Urban	68	50 ad above	50 ad above	Primary	No Education and Primary	10000 to 20000	Muslim	No	No	No	No	No	No	No	Yes	No	No	Yes	Yes	Traditional	Use of garland	100	None		None
Female	Urban	70	50 ad above	50 ad above	Primary	No Education and Primary	10000 to 20000	Muslim	Yes	Yes	No	Yes	Yes	Yes	No	Yes	No	No	Yes	Yes	Traditional	Scalp and hands cleansing rituals	100	Chewing herbs, roots, bark or leaves	50	None
Female	Rural	74	50 ad above	50 ad above	No Education	No Education and Primary	20000 to 40000	Muslim	Yes	Yes	Yes	Yes	Yes	No	No	No	No	No	Yes	Yes	Traditional	Cauterization (use of heated metal on the forehead)	100	Scalp and hands cleansing rituals	40	None
Female	Rural	27	18-30	18-50	Primary	No Education and Primary	<10000	Muslim	Yes	Yes	Yes	Yes	Yes	Yes	Yes	Yes	No	Yes	No	Yes	Traditional	Chanted coconut water	110	Chewing herbs, roots, bark or leaves	200	None
Male	Rural	34	30-50	18-50	Primary	No Education and Primary	10000 to 20000	Muslim	Yes	Yes	Yes	Yes	Yes	No	Yes	Yes	Yes	Yes	Yes	Yes	Traditional	Scalp and hands cleansing rituals	110	None		None
Female	Urban	50	50 ad above	50 ad above	Primary	No Education and Primary	10000 to 20000	Muslim	Yes	Yes	No	Yes	Yes	Yes	No	Yes	No	No	Yes	Yes	Traditional	Scalp and hands cleansing rituals	110	Chewing herbs, roots, bark or leaves	150	None
Female	Rural	22	18-30	18-50	No Education	No Education and Primary	20000 to 40000	Muslim	Yes	Yes	Yes	Yes	No	No	No	Yes	Yes	No	Yes	Yes	Traditional	Scalp and hands cleansing rituals	120	Chewing herbs, roots, bark or leaves	200	None
Female	Urban	25	18-30	18-50	Higher Secondary	Secondary and above	<10000	Muslim	Yes	Yes	Yes	Yes	No	Yes	Yes	Yes	Yes	Yes	Yes	Yes	Traditional	Scalp and hands cleansing rituals	120	Chanted coconut water	320	None
Female	Urban	25	18-30	18-50	No Education	No Education and Primary	<10000	Muslim	Yes	Yes	Yes	Yes	Yes	Yes	Yes	Yes	No	Yes	Yes	Yes	Traditional	Scalp and hands cleansing rituals	120	Chanted coconut water	300	None
Male	Urban	25	18-30	18-50	No Education	No Education and Primary	10000 to 20000	Muslim	Yes	Yes	No	Yes	Yes	Yes	No	Yes	Yes	Yes	Yes	Yes	Traditional	Scalp and hands cleansing rituals	120	Chanted coconut water	400	None
Male	Urban	26	18-30	18-50	Primary	No Education and Primary	<10000	Muslim	Yes	Yes	Yes	Yes	No	Yes	No	Yes	No	No	Yes	Yes	Traditional	Scalp and hands cleansing rituals	120	Chanted coconut water	450	None
Male	Rural	30	30-50	18-50	No Education	No Education and Primary	10000 to 20000	Muslim	Yes	Yes	Yes	Yes	Yes	No	No	Yes	No	Yes	Yes	Yes	Traditional	Scalp and hands cleansing rituals	120	None		None
Male	Rural	31	30-50	18-50	Primary	No Education and Primary	10000 to 20000	Muslim	No	Yes	Yes	Yes	Yes	No	Yes	Yes	Yes	Yes	Yes	Yes	Traditional	Scalp and hands cleansing rituals	120	None		None
Female	Urban	35	30-50	18-50	Secondary	Secondary and above	20000 to 40000	Muslim	Yes	Yes	No	Yes	Yes	Yes	Yes	Yes	Yes	Yes	Yes	Yes	Traditional	Scalp and hands cleansing rituals	120	Chewing herbs, roots, bark or leaves	200	None
Female	Urban	42	50 ad above	50 ad above	Primary	No Education and Primary	10000 to 20000	Muslim	No	No	No	Yes	No	No	No	Yes	No	No	No	Yes	Traditional	Scalp and hands cleansing rituals	120	Chewing herbs, roots, bark or leaves	120	None
Male	Urban	45	30-50	18-50	Primary	No Education and Primary	10000 to 20000	Muslim	Yes	Yes	No	Yes	No	Yes	No	Yes	Yes	No	Yes	Yes	Traditional	Chewing herbs, roots, bark or leaves	120	Chanted banana	60	None
Female	Urban	45	30-50	18-50	No Education	No Education and Primary	10000 to 20000	Muslim	Yes	Yes	Yes	Yes	No	Yes	No	Yes	Yes	Yes	Yes	Yes	Traditional	Scalp and hands cleansing rituals	120	Chanted coconut water	450	None
Male	Rural	45	30-50	18-50	No Education	No Education and Primary	20000 to 40000	Muslim	Yes	Yes	Yes	Yes	No	No	Yes	Yes	No	No	Yes	Yes	Traditional	Scalp and hands cleansing rituals	120	Chewing herbs, roots, bark or leaves	120	None
Male	Rural	45	30-50	18-50	Secondary	Secondary and above	10000 to 20000	Muslim	Yes	Yes	Yes	Yes	Yes	No	Yes	Yes	No	Yes	Yes	Yes	Traditional	Chanted lemons over the earthen oven	120	Use of garland	0	None
Male	Rural	46	30-50	18-50	Primary	No Education and Primary	20000 to 40000	Muslim	Yes	Yes	Yes	Yes	Yes	No	Yes	Yes	No	Yes	Yes	Yes	Traditional	Scalp and hands cleansing rituals	120	Chewing herbs, roots, bark or leaves	50	None
Male	Rural	48	30-50	18-50	Secondary	Secondary and above	20000 to 40000	Muslim	Yes	Yes	Yes	Yes	Yes	No	Yes	Yes	No	Yes	Yes	Yes	Traditional	Scalp and hands cleansing rituals	120	Chewing herbs, roots, bark or leaves	200	None
Male	Rural	48	30-50	18-50	No Education	No Education and Primary	20000 to 40000	Muslim	Yes	Yes	Yes	Yes	No	No	Yes	Yes	No	No	Yes	Yes	Traditional	Scalp and hands cleansing rituals	120	Chewing herbs, roots, bark or leaves	150	None
Male	Rural	50	50 ad above	50 ad above	Secondary	Secondary and above	20000 to 40000	Muslim	No	No	Yes	Yes	Yes	No	No	No	No	No	Yes	Yes	Traditional	Scalp and hands cleansing rituals	120	Chanted coconut water	400	None
Female	Rural	52	50 ad above	50 ad above	Higher Secondary	Secondary and above	20000 to 40000	Muslim	Yes	Yes	Yes	Yes	Yes	No	Yes	Yes	Yes	No	Yes	Yes	Traditional	Scalp and hands cleansing rituals	120	Use of talisman or amulets	50	Use of garland	0
Male	Urban	52	50 ad above	50 ad above	Secondary	Secondary and above	20000 to 40000	Hindu	Yes	Yes	No	Yes	Yes	Yes	No	Yes	Yes	No	Yes	Yes	Traditional	Scalp and hands cleansing rituals	120	Liver katano or Keura	150	None
Male	Urban	52	50 ad above	50 ad above	Secondary	Secondary and above	10000 to 20000	Muslim	Yes	Yes	Yes	Yes	Yes	Yes	No	Yes	Yes	Yes	Yes	Yes	Traditional	Chewing herbs, roots, bark or leaves	120	Liver khilano	150	None
Male	Urban	52	50 ad above	50 ad above	No Education	No Education and Primary	10000 to 20000	Hindu	Yes	Yes	Yes	Yes	No	Yes	No	Yes	Yes	No	Yes	Yes	Traditional	Chewing herbs, roots, bark or leaves	120	Scalp and hands cleansing rituals	40	None
Male	Rural	52	50 ad above	50 ad above	Secondary	Secondary and above	<10000	Muslim	No	No	Yes	Yes	No	No	No	Yes	No	No	No	Yes	Traditional	Chanted lemons over the earthen oven	120	None		None
Female	Urban	52	50 ad above	50 ad above	Secondary	Secondary and above	20000 to 40000	Muslim	Yes	Yes	No	Yes	Yes	Yes	Yes	Yes	Yes	No	Yes	Yes	Traditional	Scalp and hands cleansing rituals	120	None		None
Male	Urban	62	50 ad above	50 ad above	No Education	No Education and Primary	20000 to 40000	Muslim	Yes	Yes	Yes	Yes	No	Yes	No	Yes	Yes	No	Yes	Yes	Traditional	Use of talisman or amulets	120	Chewing herbs, roots, bark or leaves	150	None
Female	Rural	63	50 ad above	50 ad above	Primary	No Education and Primary	10000 to 20000	Muslim	No	Yes	Yes	Yes	Yes	No	Yes	Yes	No	Yes	Yes	Yes	Traditional	Scalp and hands cleansing rituals	120	None		None
Male	Rural	65	50 ad above	50 ad above	No Education	No Education and Primary	<10000	Muslim	Yes	Yes	Yes	Yes	No	Yes	Yes	Yes	No	No	Yes	Yes	Traditional	Scalp and hands cleansing rituals	120	Chewing herbs, roots, bark or leaves	50	None
Female	Rural	67	50 ad above	50 ad above	Primary	No Education and Primary	10000 to 20000	Muslim	No	Yes	Yes	Yes	No	No	Yes	Yes	No	Yes	Yes	Yes	Traditional	Scalp and hands cleansing rituals	120	None		None
Male	Urban	27	18-30	18-50	No Education	No Education and Primary	10000 to 20000	Muslim	Yes	Yes	No	Yes	Yes	Yes	No	Yes	Yes	Yes	Yes	Yes	Traditional	Scalp and hands cleansing rituals	140	Chanted coconut water	450	None
Male	Rural	33	30-50	18-50	Primary	No Education and Primary	10000 to 20000	Muslim	No	Yes	Yes	Yes	Yes	Yes	No	Yes	No	No	Yes	Yes	Traditional	Scalp and hands cleansing rituals	140	Use of garland	30	None
Male	Urban	19	18-30	18-50	Primary	No Education and Primary	20000 to 40000	Muslim	Yes	Yes	No	Yes	Yes	Yes	No	Yes	Yes	Yes	Yes	Yes	Traditional	Scalp and hands cleansing rituals	150	None		None
Female	Rural	22	18-30	18-50	Secondary	Secondary and above	<10000	Muslim	Yes	Yes	Yes	Yes	Yes	Yes	Yes	Yes	No	No	No	Yes	Traditional	Chanted coconut water	150	Chewing herbs, roots, bark or leaves	350	None
Female	Rural	23	18-30	18-50	Primary	No Education and Primary	10000 to 20000	Muslim	Yes	Yes	Yes	Yes	Yes	No	No	Yes	No	Yes	Yes	Yes	Traditional	Chonga method (ear candling)	150	None		None
Female	Urban	25	18-30	18-50	University/College	Secondary and above	20000 to 40000	Muslim	Yes	Yes	No	Yes	Yes	Yes	No	Yes	No	No	Yes	Yes	Traditional	Chewing herbs, roots, bark or leaves	150	Liver khilano	150	None
Male	Rural	25	18-30	18-50	Secondary	Secondary and above	>40000	Muslim	Yes	No	Yes	Yes	No	Yes	Yes	Yes	Yes	No	Yes	Yes	Traditional	Use of talisman or amulets	150	Chewing herbs, roots, bark or leaves	100	None
Female	Rural	29	18-30	18-50	Primary	No Education and Primary	<10000	Muslim	Yes	No	Yes	Yes	Yes	No	Yes	Yes	Yes	No	Yes	Yes	Traditional	Chanted lemons over the earthen oven	150	None		None
Female	Rural	30	30-50	18-50	No Education	No Education and Primary	<10000	Muslim	Yes	Yes	Yes	Yes	No	No	No	Yes	Yes	No	Yes	Yes	Traditional	Scalp and hands cleansing rituals	150	Chewing herbs, roots, bark or leaves	150	None
Female	Rural	31	30-50	18-50	Secondary	Secondary and above	10000 to 20000	Muslim	Yes	Yes	Yes	Yes	Yes	No	No	Yes	No	Yes	Yes	Yes	Traditional	Scalp and hands cleansing rituals	150	None		None
Male	Urban	32	30-50	18-50	Primary	No Education and Primary	20000 to 40000	Muslim	No	No	No	Yes	No	No	No	No	Yes	No	No	Yes	Traditional	Scalp and hands cleansing rituals	150	Chewing herbs, roots, bark or leaves	150	None
Male	Rural	34	30-50	18-50	Secondary	Secondary and above	<10000	Muslim	Yes	Yes	Yes	Yes	No	No	Yes	Yes	No	No	No	Yes	Traditional	Liver katano or Keura	150	None		None
Female	Rural	37	30-50	18-50	Secondary	Secondary and above	20000 to 40000	Muslim	Yes	Yes	Yes	Yes	Yes	No	Yes	Yes	No	Yes	Yes	Yes	Traditional	Scalp and hands cleansing rituals	150	Use of garland	50	None
Male	Rural	40	30-50	18-50	Secondary	Secondary and above	20000 to 40000	Muslim	Yes	Yes	Yes	Yes	Yes	No	Yes	Yes	Yes	No	Yes	Yes	Traditional	Pet tana (abdominal suction with a horn)	150	Scalp and hands cleansing rituals	40	Use of talisman or amulets	60
Male	Urban	40	30-50	18-50	Secondary	Secondary and above	<10000	Muslim	No	No	No	No	No	No	No	Yes	No	No	No	Yes	Traditional	Scalp and hands cleansing rituals	150	None		None
Female	Rural	43	30-50	18-50	No Education	No Education and Primary	10000 to 20000	Muslim	Yes	Yes	Yes	Yes	Yes	No	No	Yes	No	Yes	No	Yes	Traditional	Chanted lemons over the earthen oven	150	Use of garland	40	None
Male	Urban	43	30-50	18-50	Primary	No Education and Primary	<10000	Muslim	Yes	Yes	Yes	Yes	Yes	Yes	No	Yes	No	No	Yes	Yes	Traditional	Scalp and hands cleansing rituals	150	None		None
Male	Rural	45	30-50	18-50	Secondary	Secondary and above	<10000	Muslim	Yes	Yes	Yes	Yes	Yes	No	Yes	Yes	No	No	No	Yes	Traditional	Liver katano or Keura	150	Scalp and hands cleansing rituals	40	None
Male	Rural	45	30-50	18-50	Primary	No Education and Primary	10000 to 20000	Muslim	No	Yes	Yes	Yes	Yes	Yes	No	Yes	No	No	Yes	Yes	Traditional	Liver khilano	150	Scalp and hands cleansing rituals	40	None
Female	Urban	46	30-50	18-50	No Education	No Education and Primary	<10000	Muslim	Yes	Yes	Yes	Yes	Yes	Yes	Yes	Yes	Yes	Yes	Yes	Yes	Traditional	Chewing herbs, roots, bark or leaves	150	None		None
Male	Rural	50	50 ad above	50 ad above	Secondary	Secondary and above	20000 to 40000	Muslim	No	No	Yes	Yes	Yes	No	No	No	No	No	Yes	Yes	Traditional	Scalp and hands cleansing rituals	150	Chanted coconut water	450	None
Male	Urban	52	50 ad above	50 ad above	Secondary	Secondary and above	20000 to 40000	Muslim	Yes	Yes	Yes	Yes	Yes	Yes	No	Yes	Yes	Yes	Yes	Yes	Traditional	Scalp and hands cleansing rituals	150	Use of talisman or amulets	90	Liver katano or Keura	120
Female	Urban	52	50 ad above	50 ad above	Primary	No Education and Primary	10000 to 20000	Muslim	Yes	Yes	No	Yes	No	Yes	No	Yes	Yes	No	Yes	Yes	Traditional	Chewing herbs, roots, bark or leaves	150	Chanted banana	50	None
Male	Urban	52	50 ad above	50 ad above	Primary	No Education and Primary	20000 to 40000	Muslim	Yes	Yes	No	Yes	Yes	Yes	No	Yes	Yes	Yes	Yes	Yes	Traditional	Use of talisman or amulets	150	Chewing herbs, roots, bark or leaves	100	None
Female	Rural	52	50 ad above	50 ad above	Primary	No Education and Primary	10000 to 20000	Muslim	No	Yes	Yes	Yes	Yes	Yes	No	Yes	No	Yes	Yes	Yes	Traditional	Scalp and hands cleansing rituals	150	Chewing herbs, roots, bark or leaves	120	None
Female	Urban	52	50 ad above	50 ad above	Primary	No Education and Primary	20000 to 40000	Muslim	Yes	Yes	Yes	Yes	Yes	Yes	Yes	Yes	Yes	No	Yes	Yes	Traditional	Liver khilano	150	None		None
Female	Rural	56	50 ad above	50 ad above	Secondary	Secondary and above	20000 to 40000	Muslim	Yes	Yes	Yes	Yes	Yes	No	Yes	Yes	No	Yes	Yes	Yes	Traditional	Liver khilano	150	Scalp and hands cleansing rituals	100	None
Female	Urban	57	50 ad above	50 ad above	No Education	No Education and Primary	10000 to 20000	Muslim	Yes	Yes	Yes	Yes	Yes	Yes	No	Yes	Yes	Yes	Yes	Yes	Traditional	Chewing herbs, roots, bark or leaves	150	Chanted banana	60	None
Male	Rural	58	50 ad above	50 ad above	Primary	No Education and Primary	10000 to 20000	Muslim	No	No	Yes	Yes	No	No	No	Yes	No	No	No	Yes	Traditional	Scalp and hands cleansing rituals	150	Chanted coconut water	400	None
Male	Rural	59	50 ad above	50 ad above	Primary	No Education and Primary	10000 to 20000	Muslim	No	No	Yes	Yes	No	No	No	Yes	No	No	No	Yes	Traditional	Scalp and hands cleansing rituals	150	Chanted coconut water	350	None
Female	Rural	60	50 ad above	50 ad above	Primary	No Education and Primary	10000 to 20000	Muslim	No	Yes	Yes	Yes	Yes	No	No	Yes	No	Yes	Yes	Yes	Traditional	Scalp and hands cleansing rituals	150	Use of talisman or amulets	100	Cauterization (use of heated metal on the forehead)	100
Female	Urban	62	50 ad above	50 ad above	Primary	No Education and Primary	<10000	Muslim	Yes	Yes	Yes	Yes	Yes	Yes	Yes	Yes	No	No	Yes	Yes	Traditional	Chewing herbs, roots, bark or leaves	150	Chanted banana	30	None
Female	Rural	62	50 ad above	50 ad above	Secondary	Secondary and above	<10000	Muslim	Yes	Yes	Yes	Yes	Yes	Yes	Yes	Yes	No	Yes	No	Yes	Traditional	Scalp and hands cleansing rituals	150	Chewing herbs, roots, bark or leaves	200	None
Male	Urban	67	50 ad above	50 ad above	Secondary	Secondary and above	<10000	Muslim	No	No	No	No	No	No	No	Yes	No	No	Yes	Yes	Traditional	Chewing herbs, roots, bark or leaves	150	Use of garland	0	None
Female	Rural	68	50 ad above	50 ad above	Primary	No Education and Primary	10000 to 20000	Muslim	No	Yes	Yes	Yes	Yes	No	Yes	Yes	No	Yes	Yes	Yes	Traditional	Scalp and hands cleansing rituals	150	Chanted coconut water	400	None
Female	Rural	69	50 ad above	50 ad above	Primary	No Education and Primary	10000 to 20000	Muslim	No	Yes	Yes	Yes	No	No	Yes	Yes	No	No	Yes	Yes	Traditional	Scalp and hands cleansing rituals	150	Chanted coconut water	350	None
Male	Urban	70	50 ad above	50 ad above	Higher Secondary	Secondary and above	20000 to 40000	Muslim	Yes	Yes	No	Yes	Yes	Yes	Yes	Yes	No	Yes	Yes	Yes	Traditional	Scalp and hands cleansing rituals	150	Chewing herbs, roots, bark or leaves	100	None
Female	Rural	71	50 ad above	50 ad above	Secondary	Secondary and above	10000 to 20000	Muslim	Yes	Yes	Yes	Yes	Yes	No	No	Yes	No	Yes	Yes	Yes	Traditional	Scalp and hands cleansing rituals	150	Chanted coconut water	420	None
Female	Rural	73	50 ad above	50 ad above	No Education	No Education and Primary	20000 to 40000	Muslim	Yes	Yes	Yes	Yes	Yes	No	No	No	No	No	Yes	Yes	Traditional	Cauterization (use of heated metal on the forehead)	150	Scalp and hands cleansing rituals	40	None
Male	Urban	59	50 ad above	50 ad above	Secondary	Secondary and above	10000 to 20000	Muslim	No	No	Yes	Yes	No	No	No	Yes	No	No	Yes	Yes	Traditional	Chewing herbs, roots, bark or leaves	160	Scalp and hands cleansing rituals	90	None
Male	Urban	58	50 ad above	50 ad above	No Education	No Education and Primary	>40000	Muslim	Yes	Yes	No	Yes	Yes	Yes	No	Yes	No	No	Yes	Yes	Traditional	Chanted coconut water	170	Chewing herbs, roots, bark or leaves	50	None
Male	Urban	45	30-50	18-50	No Education	No Education and Primary	<10000	Muslim	Yes	Yes	Yes	Yes	Yes	Yes	Yes	No	No	No	Yes	Yes	Traditional	Chewing herbs, roots, bark or leaves	180	Scalp and hands cleansing rituals	40	None
Male	Urban	52	50 ad above	50 ad above	Primary	No Education and Primary	20000 to 40000	Muslim	Yes	Yes	No	Yes	Yes	Yes	No	Yes	Yes	Yes	Yes	Yes	Traditional	Chewing herbs, roots, bark or leaves	180	Liver khilano	100	Cauterization (use of heated metal on the forehead)	200
Female	Rural	20	18-30	18-50	Secondary	Secondary and above	10000 to 20000	Muslim	Yes	Yes	Yes	Yes	Yes	No	No	Yes	No	No	Yes	Yes	Traditional	Chonga method (ear candling)	200	None		None
Male	Urban	22	18-30	18-50	Primary	No Education and Primary	10000 to 20000	Muslim	No	No	No	No	No	No	No	Yes	Yes	No	Yes	Yes	Traditional	Scalp and hands cleansing rituals	200	Chanted coconut water	350	None
Female	Rural	31	30-50	18-50	Primary	No Education and Primary	20000 to 40000	Muslim	No	Yes	Yes	Yes	No	No	Yes	Yes	No	No	Yes	Yes	Traditional	Chonga method (ear candling)	200	None		None
Male	Rural	35	30-50	18-50	No Education	No Education and Primary	10000 to 20000	Muslim	Yes	Yes	Yes	Yes	No	No	No	Yes	No	Yes	Yes	Yes	Traditional	Chanted mud shower	200	Scalp and hands cleansing rituals	40	Use of talisman or amulets	30
Male	Rural	37	30-50	18-50	Primary	No Education and Primary	>40000	Muslim	No	No	Yes	Yes	Yes	No	No	Yes	Yes	No	Yes	Yes	Traditional	Use of talisman or amulets	200	Chewing herbs, roots, bark or leaves	350	None
Male	Rural	39	30-50	18-50	No Education	No Education and Primary	10000 to 20000	Muslim	Yes	Yes	Yes	Yes	No	No	Yes	Yes	No	Yes	Yes	Yes	Traditional	Chanted mud shower	200	Scalp and hands cleansing rituals	40	None
Male	Urban	40	30-50	18-50	Primary	No Education and Primary	10000 to 20000	Muslim	Yes	Yes	No	Yes	No	Yes	No	Yes	Yes	No	Yes	Yes	Traditional	Chanted coconut water	200	Chewing herbs, roots, bark or leaves	120	None
Male	Urban	49	30-50	18-50	No Education	No Education and Primary	10000 to 20000	Muslim	Yes	Yes	No	Yes	Yes	Yes	No	Yes	Yes	Yes	Yes	Yes	Traditional	Scalp and hands cleansing rituals	200	Chanted coconut water	350	None
Female	Rural	50	50 ad above	50 ad above	Higher Secondary	Secondary and above	10000 to 20000	Muslim	Yes	Yes	Yes	Yes	Yes	No	Yes	Yes	No	Yes	Yes	Yes	Traditional	Scalp and hands cleansing rituals	200	Chewing herbs, roots, bark or leaves	50	Liver khilano	100
Female	Urban	52	50 ad above	50 ad above	Primary	No Education and Primary	20000 to 40000	Muslim	Yes	Yes	No	Yes	Yes	Yes	Yes	Yes	Yes	No	Yes	Yes	Traditional	Liver khilano	200	Scalp and hands cleansing rituals	40	None
Female	Urban	56	50 ad above	50 ad above	No Education	No Education and Primary	10000 to 20000	Muslim	Yes	Yes	Yes	Yes	No	Yes	Yes	Yes	No	No	Yes	Yes	Traditional	Chewing herbs, roots, bark or leaves	200	Chanted banana	40	None
Male	Urban	58	50 ad above	50 ad above	No Education	No Education and Primary	10000 to 20000	Muslim	No	No	No	No	No	No	No	Yes	Yes	No	Yes	Yes	Traditional	Chewing herbs, roots, bark or leaves	200	Chanted banana	30	None
Male	Rural	61	50 ad above	50 ad above	No Education	No Education and Primary	20000 to 40000	Muslim	No	No	Yes	Yes	Yes	No	Yes	Yes	Yes	No	Yes	Yes	Traditional	Cauterization (use of heated metal on the forehead)	200	None		None
Female	Urban	67	50 ad above	50 ad above	Primary	No Education and Primary	>40000	Muslim	No	No	No	Yes	No	No	No	Yes	No	No	No	Yes	Traditional	Use of talisman or amulets	200	Liver khilano	150	None
Female	Rural	67	50 ad above	50 ad above	Primary	No Education and Primary	10000 to 20000	Hindu	Yes	Yes	Yes	Yes	Yes	Yes	No	Yes	No	No	Yes	Yes	Traditional	Scalp and hands cleansing rituals	200	None		None
Female	Rural	46	30-50	18-50	No Education	No Education and Primary	10000 to 20000	Muslim	Yes	Yes	Yes	Yes	Yes	No	No	No	No	Yes	No	Yes	Traditional	Cauterization (use of heated metal on the forehead)	220	None		None
Male	Urban	37	30-50	18-50	No Education	No Education and Primary	<10000	Muslim	Yes	Yes	Yes	Yes	Yes	Yes	Yes	No	No	No	Yes	Yes	Traditional	Use of talisman or amulets	250	Chanted coconut water	320	None
Female	Urban	52	50 ad above	50 ad above	Primary	No Education and Primary	10000 to 20000	Muslim	Yes	Yes	No	Yes	No	Yes	Yes	Yes	Yes	No	Yes	Yes	Traditional	Chewing herbs, roots, bark or leaves	250	Chanted banana	30	None
Female	Urban	52	50 ad above	50 ad above	Secondary	Secondary and above	10000 to 20000	Muslim	Yes	Yes	Yes	Yes	Yes	Yes	No	Yes	Yes	Yes	Yes	Yes	Traditional	Chewing herbs, roots, bark or leaves	250	None		None
Female	Urban	26	18-30	18-50	University/College	Secondary and above	20000 to 40000	Muslim	Yes	Yes	No	Yes	Yes	Yes	No	Yes	No	No	Yes	Yes	Traditional	Chewing herbs, roots, bark or leaves	260	Chanted banana	50	None
Male	Urban	37	30-50	18-50	No Education	No Education and Primary	20000 to 40000	Muslim	Yes	Yes	Yes	Yes	Yes	Yes	No	Yes	Yes	No	Yes	Yes	Traditional	Chanted coconut water	290	Chanted banana	30	None
Female	Rural	25	18-30	18-50	Secondary	Secondary and above	>40000	Muslim	Yes	Yes	Yes	Yes	No	No	Yes	Yes	Yes	No	Yes	Yes	Traditional	Liver khilano	300	Use of talisman or amulets	50	None
Female	Rural	29	18-30	18-50	No Education	No Education and Primary	10000 to 20000	Muslim	Yes	Yes	Yes	Yes	Yes	No	No	Yes	No	Yes	No	Yes	Traditional	Chanted coconut water	300	Chewing herbs, roots, bark or leaves	200	None
Male	Rural	35	30-50	18-50	No Education	No Education and Primary	<10000	Muslim	No	No	Yes	Yes	No	No	No	Yes	No	No	No	Yes	Traditional	Liver katano or Keura	300	Scalp and hands cleansing rituals	40	None
Female	Rural	42	30-50	18-50	Secondary	Secondary and above	10000 to 20000	Muslim	Yes	Yes	Yes	Yes	Yes	No	No	Yes	No	Yes	Yes	Yes	Traditional	Pet tana (abdominal suction with a horn)	300	Scalp and hands cleansing rituals	40	Use of garland	50
Male	Rural	49	30-50	18-50	Secondary	Secondary and above	10000 to 20000	Muslim	Yes	Yes	Yes	Yes	Yes	No	No	Yes	No	Yes	Yes	Yes	Traditional	Chonga method (ear candling)	300	None		None
Female	Urban	52	50 ad above	50 ad above	Primary	No Education and Primary	20000 to 40000	Muslim	Yes	Yes	Yes	Yes	Yes	Yes	Yes	Yes	Yes	No	Yes	Yes	Traditional	Chewing herbs, roots, bark or leaves	300	Liver khilano	200	None
Male	Urban	25	18-30	18-50	Primary	No Education and Primary	20000 to 40000	Muslim	Yes	Yes	No	Yes	Yes	Yes	No	Yes	Yes	Yes	Yes	Yes	Traditional	Chewing herbs, roots, bark or leaves	350	Chanted banana	50	None
Male	Rural	42	30-50	18-50	Primary	No Education and Primary	10000 to 20000	Muslim	No	Yes	Yes	Yes	Yes	No	No	Yes	Yes	No	Yes	Yes	Traditional	Chanted coconut water	350	Scalp and hands cleansing rituals	60	Cauterization (use of heated metal on the forehead)	90
Male	Urban	52	50 ad above	50 ad above	Primary	No Education and Primary	20000 to 40000	Muslim	Yes	Yes	No	Yes	Yes	Yes	No	Yes	Yes	Yes	Yes	Yes	Traditional	Chanted coconut water	350	Chewing herbs, roots, bark or leaves	150	None
Female	Rural	56	50 ad above	50 ad above	No Education	No Education and Primary	<10000	Muslim	Yes	Yes	Yes	Yes	No	No	No	Yes	Yes	No	Yes	Yes	Traditional	Chanted coconut water	350	Liver khilano	100	None
Female	Urban	45	30-50	18-50	Primary	No Education and Primary	10000 to 20000	Muslim	Yes	Yes	No	Yes	Yes	Yes	No	Yes	No	No	Yes	Yes	Traditional	Chanted coconut water	380	Chanted banana	50	None
Female	Rural	22	18-30	18-50	No Education	No Education and Primary	10000 to 20000	Muslim	Yes	Yes	Yes	Yes	Yes	No	No	Yes	No	Yes	No	Yes	Traditional	Chanted coconut water	400	Scalp and hands cleansing rituals	40	None
Male	Rural	38	30-50	18-50	No Education	No Education and Primary	10000 to 20000	Muslim	Yes	Yes	Yes	Yes	No	No	No	Yes	No	Yes	Yes	Yes	Traditional	Chanted mud shower	400	Scalp and hands cleansing rituals	60	Use of garland	0
Male	Urban	40	30-50	18-50	No Education	No Education and Primary	10000 to 20000	Muslim	Yes	Yes	No	Yes	Yes	Yes	No	Yes	Yes	Yes	Yes	Yes	Traditional	Chanted coconut water	400	Liver khilano	200	None
Female	Urban	41	30-50	18-50	Secondary	Secondary and above	20000 to 40000	Muslim	Yes	Yes	No	Yes	Yes	Yes	Yes	Yes	Yes	No	Yes	Yes	Traditional	Chanted coconut water	400	Chewing herbs, roots, bark or leaves	150	Cauterization (use of heated metal on the forehead)	250
Female	Urban	43	30-50	18-50	Secondary	Secondary and above	10000 to 20000	Muslim	Yes	Yes	Yes	Yes	No	Yes	No	Yes	Yes	Yes	Yes	Yes	Traditional	Chanted coconut water	400	Chanted banana	30	Pet tana (abdominal suction with a horn)	60
Female	Urban	52	50 ad above	50 ad above	Primary	No Education and Primary	20000 to 40000	Muslim	Yes	Yes	Yes	Yes	Yes	Yes	Yes	Yes	Yes	No	Yes	Yes	Traditional	Chanted coconut water	400	Chanted banana	40	Pet tana (abdominal suction with a horn)	100
Male	Rural	56	50 ad above	50 ad above	Primary	No Education and Primary	<10000	Muslim	No	No	Yes	Yes	No	No	No	Yes	No	No	No	Yes	Traditional	Chanted coconut water	400	Chanted banana	30	None
Female	Urban	60	50 ad above	50 ad above	Primary	No Education and Primary	<10000	Muslim	Yes	Yes	Yes	Yes	Yes	Yes	No	Yes	No	No	Yes	Yes	Traditional	Chanted coconut water	400	Liver khilano	300	None
Female	Rural	28	18-30	18-50	No Education	No Education and Primary	10000 to 20000	Muslim	Yes	Yes	Yes	Yes	Yes	No	No	Yes	No	Yes	No	Yes	Traditional	Chanted coconut water	450	Scalp and hands cleansing rituals	60	None
Female	Urban	52	50 ad above	50 ad above	Primary	No Education and Primary	20000 to 40000	Muslim	Yes	Yes	No	Yes	Yes	Yes	Yes	Yes	Yes	No	Yes	Yes	Traditional	Chanted coconut water	450	Chanted banana	50	None
